# Supplementary material for: Comparing Algorithms That Reconstruct Cell Lineage Trees Utilizing Information on Microsatellite Mutations
Source: PLoS Comput Biol. 2013 Nov 14;9(11):e1003297. doi: 10.1371/journal.pcbi.1003297 (PMC3828138; doi:10.1371/journal.pcbi.1003297)
Supplement: Table S5 — Results of clustering and depths tests. Clustering: tables S5.1 (all datasets of Mouse), S5.2 (all datasets of Human) and S5.3 (datasets with the same cell depth) present the results of the three clustering measures (QLC, TE and HS) over 31 reconstructed algorithms (10 NJ methods, 10 QMC methods, 10 UPGMA methods and the Batwing method). When the value of the measure QLC is higher the performance is better, whereas the opposite occurs for the measures TE and HS where a lower value means better performance. Depths: table S5.4 presents the results of the three depth measures (KS, Norm-D and Overlap). When the values of the measures KS and Overlap are lower the performance is better, whereas the opposite occurs for the measure Norm-D in which a higher value means better performance. The results are presented over 10 NJ reconstructed algorithms. In all tables, first column - the dataset name [List of organisms ID's]_[cell type]. If the cell type is ‘all’ it means that all the cells in the organisms were used. If the list of organisms contains only one organism, it means that the clustering test was performed over the different cell types of the organism. (XLSX) [file pcbi.1003297.s019.xlsx]

## Sheet: S5.1 - MOUSE - sll datasets
Name	Score	NJ-ABS	NJ-NormABS	NJ-EqualOrNot	NJ-EUC	NJ-SSM_equal_rates	NJ-SMM_monoDi_rates	NJ-SMM_lenDep_rates	NJ-MMM_equal_rates	NJ-MMM_monoDi_rates	NJ-MMM_lenDep_rates	QMC-ABS	QMC-NormABS	QMC-EqualOrNot	QMC-EUC	QMC-SSM_equal_rates	QMC-SMM_monoDi_rates	QMC-SMM_lenDep_rates	QMC-MMM_equal_rates	QMC-MMM_monoDi_rates	QMC-MMM_lenDep_rates	UPGMA-ABS	UPGMA-NormABS	UPGMA-EqualOrNot	UPGMA-EUC	UPGMA-SSM_equal_rates	UPGMA-SMM_monoDi_rates	UPGMA-SMM_lenDep_rates	UPGMA-MMM_equal_rates	UPGMA-MMM_monoDi_rates	UPGMA-MMM_lenDep_rates	BATWING
M1M2_All	QLC	0.698047	0.980572	0.563549	0.603818	0.597804	0.78757	0.813187	0.585532	0.673999	0.788215	0.614344	0.614194	0.36434	0.469902	0.728251	0.527857	0.586475	0.530767	0.578289	0.641713	0.496097	0.620105	0.504855	0.547899	0.494025	0.498934	0.521102	0.515465	0.479654	0.493548	0.439792
	TE	304.701	49.5867	391.754	397.857	292.077	290.968	253.691	304.483	288.991	258.365	620.806	536.109	709.058	696.4	494.834	670.835	625.786	710.455	617.802	486.791	301.872	138.139	418.464	600.428	324.655	343.114	299.65	297.31	337.948	357.057	408.493
	HS	0	0	0	0	0	0	0	0	0	0	0	0	1	0.000413	0	0	0	0	0	0	301.872	138.139	418.464	600.428	324.655	343.114	299.65	297.31	337.948	357.057	408.493
M1M3_All	QLC	0.684569	0.92639	0.50036	0.548332	0.763074	0.743537	0.764057	0.532648	0.515619	0.490333	0.536716	0.756644	0.420747	0.541686	0.560773	0.664033	0.622676	0.468447	0.505249	0.523955	0.601075	0.728969	0.467726	0.451548	0.622465	0.620956	0.635542	0.524424	0.53039	0.57789	0.482441
	TE	327.629	166.738	492.807	412.937	324.937	309.317	326.322	320.864	327.115	396.931	667.301	464.031	708.642	733.224	656.446	615.432	572.394	697.726	704.7	690.875	387.622	233.256	449.951	485.816	393.849	394.744	368.89	367.012	362.123	387.818	393.706
	HS	0	0	0	0	0	0	0	0	0	0	0	0	0.500923	0	0	0	0	0.000154	0	0	387.622	233.256	449.951	485.816	393.849	394.744	368.89	367.012	362.123	387.818	393.706
M2M3_All	QLC	0.50102	0.751253	0.527555	0.463253	0.512448	0.480653	0.504132	0.506503	0.511699	0.536881	0.406355	0.504922	0.410764	0.392707	0.407022	0.389348	0.445944	0.382354	0.40182	0.395883	0.514486	0.545158	0.534127	0.309967	0.516683	0.509557	0.514824	0.520097	0.522221	0.514076	0.441788
	TE	587.499	329.776	525.578	773.979	694.12	697.931	589.594	605.309	628.087	557.444	877.928	820.015	914.808	913.519	916.61	858.19	846.245	884.821	884.538	899.547	628.351	348.054	495.216	828.412	617.876	608.039	496.818	498.505	518.448	421.218	607.321
	HS	1e-06	0	2.2e-05	1	5e-06	0	5e-06	5e-06	5e-06	0	0.502707	0	1	1	1	1	1.4e-05	1	1	1	628.351	348.054	495.216	828.412	617.876	608.039	496.818	498.505	518.448	421.218	607.321
M1M2M3_All	QLC	0.344524	0.715506	0.308966	0.210753	0.335488	0.354655	0.464836	0.4444	0.427917	0.4017	0.083463	0.064147	0.06903	0.062943	0.07227	0.046639	0.0982	0.035162	0.081755	0.065712	0.282583	0.446303	0.230531	0.264292	0.399639	0.272492	0.330523	0.340027	0.345044	0.322496	0.180258
	TE	401.294	111.983	427.3	554.534	416.58	424.348	386.696	383.356	363.766	373.773	779.035	756.092	776.862	775.899	759.714	779.083	727.135	757.968	741.615	774.848	427.059	251.253	452.101	557.599	421.426	416.319	391.917	386.444	384.837	357.06	491.002
	HS	0	0	0	4.5e-05	1.2e-05	1e-06	0	0	0	0	0.666672	1	1	1	0.666703	1	0.666692	1	0.666802	1	427.059	251.253	452.101	557.599	421.426	416.319	391.917	386.444	384.837	357.06	491.002
M1M4_All	QLC	0.805541	0.99087	0.676715	0.738966	0.811159	0.811159	0.996552	0.996552	0.811159	0.996552	0.579299	0.772008	0.538479	0.7477	0.72339	0.795428	0.728067	0.640366	0.756308	0.69379	0.779244	0.892337	0.651366	0.874453	0.783324	0.777068	0.78275	0.771653	0.760138	0.771455	0.403204
	TE	98.5246	10.8035	366.048	253.795	128.655	97.8306	5.65599	5.65599	102.336	5.65599	637.678	298.619	760.913	627.866	372.553	451.627	583.111	599.769	390.92	646.202	205.767	103.365	381.583	279.315	177.697	173.593	143.723	206.234	218.103	206.234	332.755
	HS	0	0	0.000127	0	0	0	0	0	0	0	0	0	0	0	0	0	0	0	0	0	205.767	103.365	381.583	279.315	177.697	173.593	143.723	206.234	218.103	206.234	332.755
M2M4_All	QLC	0.604762	0.988467	0.519417	0.561366	0.63232	0.610127	0.684415	0.640663	0.631596	0.61846	0.57304	0.64741	0.419845	0.583282	0.712174	0.672335	0.771553	0.416837	0.671968	0.603506	0.643035	0.753556	0.525955	0.565458	0.62242	0.634714	0.647334	0.639772	0.618322	0.616749	0.366494
	TE	388.398	0	472.061	518.687	380.855	386.826	390.233	401.259	396.382	401.397	804.383	567.533	941.89	868.864	686.382	814.338	600.924	874.375	650.118	820.222	403.517	166.307	532.19	562.45	455.583	401.097	369.966	433.439	441.094	409.311	373.143
	HS	0	0	2e-05	0	1e-06	0	0	0	3e-06	2e-06	0	0	1	0	0	0	0	0.000247	0	0	403.517	166.307	532.19	562.45	455.583	401.097	369.966	433.439	441.094	409.311	373.143
M1M2M4_All	QLC	0.614957	0.723823	0.402392	0.43024	0.571039	0.645012	0.533489	0.56402	0.449243	0.579072	0.292881	0.399005	0.054643	0.140652	0.277943	0.361213	0.411566	0.380485	0.177695	0.100629	0.559974	0.735248	0.398813	0.498213	0.5556	0.535756	0.740686	0.503071	0.484339	0.548746	0.122791
	TE	208.288	145.907	328.938	290.545	210.662	172.056	220.672	188.903	203.961	209.769	676.002	611.57	827.628	757.573	673.808	651.341	656.205	660.893	796.304	753.935	268.535	110.013	365.002	432.056	275.85	267.463	238.286	262.575	300.721	298.986	406.123
	HS	0	0	0	0	0	0	0	0	0	0	0.333333	2.4e-05	1	0.333353	2e-06	0.333333	8e-06	8e-05	0.333334	0.333493	268.535	110.013	365.002	432.056	275.85	267.463	238.286	262.575	300.721	298.986	406.123
M3M4_All	QLC	0.968726	1	0.531688	0.921661	0.964192	0.963776	0.984101	0.960596	0.960596	0.952987	0.794717	0.793637	0.4031	0.754373	0.779063	0.706028	0.803947	0.761073	0.828695	0.75913	0.856784	0.858501	0.504599	0.93897	0.910137	0.910137	0.917312	0.736444	0.736444	0.890446	0.393618
	TE	146.993	0	401.124	162.592	35.912	35.1078	10.6652	85.2009	103.928	193.183	530.024	346.585	957.7	692.309	646.49	803.656	510.552	610.676	589.989	423.717	225.844	123.812	400.044	254.336	246.684	246.684	233.449	155.953	172.079	173.988	473.842
	HS	0	0	0	0	0	0	0	0	0	0	0	0	1	0	0	0	0	0	0	0	225.844	123.812	400.044	254.336	246.684	246.684	233.449	155.953	172.079	173.988	473.842
M1M3M4_All	QLC	0.760849	0.908092	0.443381	0.59075	0.782118	0.779253	0.726178	0.703606	0.661231	0.674448	0.257748	0.398756	0.174203	0.360834	0.346095	0.379052	0.348388	0.244435	0.419383	0.390566	0.723694	0.719973	0.343157	0.627426	0.759031	0.7601	0.763815	0.570179	0.582823	0.582753	0.148133
	TE	143.665	40.5899	344.295	167.406	105.133	115.904	147.196	267.89	223.322	167.83	719.314	718.075	764.712	714.853	612.575	715.89	598.618	672.089	614.394	661.095	206.044	120.056	369.75	292.597	204.499	201.57	207.804	202.655	164.86	209.881	369.08
	HS	0	0	0	0	0	0	0	0	0	0	4.3e-05	3e-06	0.33334	1e-06	0	0.000214	0	1e-06	0	0	206.044	120.056	369.75	292.597	204.499	201.57	207.804	202.655	164.86	209.881	369.08
M2M3M4_All	QLC	0.531179	0.731424	0.329122	0.390913	0.554913	0.56151	0.523094	0.580276	0.666084	0.569326	0.195327	0.288518	0.05199	0.2959	0.371439	0.302543	0.084446	0.136575	0.2235	0.229124	0.519468	0.486348	0.192936	0.441903	0.495013	0.463304	0.546026	0.393678	0.366978	0.436294	0.197098
	TE	225.444	111.412	439.376	379.867	276.104	262.921	307.01	271.86	247.771	314.033	884.084	803.122	907.055	836.131	834.814	870.129	862.576	890.187	900.196	802.733	392.431	204.991	471.18	532.369	440.706	385.589	363.917	372.863	341.479	372.253	469.675
	HS	0	0	0	0	3.3e-05	0	0	0	0	0	0.333335	0.333333	1	0.333333	0.333333	0.333333	1	0.333442	0.333333	0.333333	392.431	204.991	471.18	532.369	440.706	385.589	363.917	372.863	341.479	372.253	469.675
M1M2M3M4_All	QLC	0.501092	0.718112	0.321845	0.407928	0.559548	0.527708	0.514789	0.517325	0.575415	0.51784	0.035269	0.100889	0.011151	0.05363	0.064047	0.08199	0.111683	0.009328	0.022434	0.092478	0.498258	0.593177	0.176552	0.364356	0.530484	0.533637	0.533872	0.456865	0.440693	0.449762	0.080353
	TE	193.593	97.0441	387.383	285.201	200.827	196.499	194.008	262.006	253.273	224.015	800.32	798.84	797.279	815.02	781.288	759.96	746.217	810.33	779.326	773.163	307.583	166.446	380.564	432.452	324.009	305.622	276.105	318.686	291.856	276.342	433.397
	HS	0	0	0	0	0	0	0	0	0	0	0.75	0.5	1	0.5	0.250011	0.5	0.250096	0.2501	0.250011	0.25	307.583	166.446	380.564	432.452	324.009	305.622	276.105	318.686	291.856	276.342	433.397
M1M5_All	QLC	1	1	1	1	1	1	1	1	1	1	0.650157	0.645054	0.503948	0.712304	0.631086	0.658601	0.612608	0.662829	0.532296	0.648311	1	0.854945	0.827082	1	1	1	0.991461	1	1	0.991461	0.455223
	TE	0	0	0	0	0	0	0	0	0	0	532.162	595.257	837.121	689.828	895.187	528.669	580.257	871.122	727.883	586.656	0	62.6767	145.532	0	0	0	10.9939	0	0	10.9939	374.204
	HS	0	0	0	0	0	0	0	0	0	0	0	0	0	0	0	0	0	0	0	0	0	62.6767	145.532	0	0	0	10.9939	0	0	10.9939	374.204
M2M5_All	QLC	1	1	1	1	1	1	1	1	1	1	0.777026	0.788804	0.715741	0.824394	0.700321	0.832605	0.736772	0.825116	0.801701	0.832784	1	0.995902	0.987705	1	1	1	1	1	1	1	0.513114
	TE	0	0	0	0	0	0	0	0	0	0	411.634	449.598	398.079	318.061	775.029	369.186	482.117	428.143	467.52	371.012	0	5.48064	5.48064	0	0	0	0	0	0	0	340.539
	HS	0	0	0	0	0	0	0	0	0	0	0	0	0	0	0	0	0	0	0	0	0	5.48064	5.48064	0	0	0	0	0	0	0	340.539
M1M2M5_All	QLC	0.730702	0.773805	0.648723	0.722479	0.765403	0.780985	0.727742	0.754773	0.754494	0.79234	0.311064	0.272562	0.3874	0.374144	0.169027	0.37645	0.26475	0.130635	0.352241	0.426188	0.821244	0.963369	0.611014	0.708563	0.853896	0.854142	0.868101	0.769796	0.755892	0.802071	0.179694
	TE	102.537	29.1665	130.369	142.401	97.1763	95.9329	87.3851	99.2145	101.625	91.9647	713.206	676.19	609.635	628.05	705.44	703.993	617.993	693.874	607.995	580.962	101.229	40.9027	153.175	203.623	99.4913	104.528	106.361	99.7693	104.955	106.086	357.917
	HS	0	0	0	0	0	0	0	0	0	0	5.1e-05	6.7e-05	0	0	0.000125	1.2e-05	2e-06	0.333339	3.7e-05	0	101.229	40.9027	153.175	203.623	99.4913	104.528	106.361	99.7693	104.955	106.086	357.917
M3M5_All	QLC	1	1	0.995935	1	1	1	1	1	1	1	0.82453	0.836814	0.759611	0.73053	0.752533	0.80288	0.817871	0.695435	0.766554	0.902474	1	0.97561	0.943089	1	1	1	1	1	1	1	0.388805
	TE	0	0	0	0	0	0	0	0	0	0	309.774	378.814	555.193	477.315	461.815	629.762	357.621	473.049	745.624	234.489	0	20.6408	44.5222	0	0	0	0	0	0	0	378.562
	HS	0	0	0	0	0	0	0	0	0	0	0	0	0	0	0	0	0	0	0	0	0	20.6408	44.5222	0	0	0	0	0	0	0	378.562
M1M3M5_All	QLC	0.728981	0.863636	0.470741	0.707117	0.781299	0.761855	0.752035	0.742884	0.761587	0.68769	0.33791	0.274748	0.395727	0.383794	0.293124	0.350836	0.340573	0.380362	0.067921	0.300013	0.728876	0.915895	0.517633	0.620083	0.784712	0.797043	0.790958	0.595254	0.624352	0.621693	0.136699
	TE	111.552	86.5256	190.097	148.37	101.257	131.617	131.617	116.01	108.422	147.969	682.667	579.576	617.196	671.034	679.971	719.595	641.042	626.6	757.119	663.45	124.783	78.3591	172.335	162.529	128.22	119.401	123.8	121.771	116.814	138.167	395.502
	HS	0	0	0	0	0	0	0	0	0	0	3e-06	2e-06	0	0.000141	0.000113	4.8e-05	1.1e-05	0	0.666769	1.3e-05	124.783	78.3591	172.335	162.529	128.22	119.401	123.8	121.771	116.814	138.167	395.502
M2M3M5_All	QLC	0.645833	0.764917	0.57379	0.667416	0.668067	0.667369	0.697759	0.655643	0.685603	0.669479	0.344582	0.220867	0.228238	0.077475	0.319071	0.121593	0.209789	0.07507	0.306284	0.263692	0.668056	0.650561	0.590942	0.668044	0.668033	0.668724	0.668759	0.668033	0.668724	0.670125	0.15072
	TE	204.529	112.922	202.94	259.627	238.538	219.126	207.11	203.242	209.685	189.843	788.534	830.298	801.549	821.041	778.102	839.443	758.242	879.734	752.643	786.995	209.117	116.885	175.085	277.099	209.117	205.336	165.606	179.588	184.021	132.925	460.307
	HS	0	0	0	0	0	0	0	0	0	0	0.000134	0.333333	8.9e-05	0.666704	0.000123	0.333401	1e-06	0.333386	0.000167	0	209.117	116.885	175.085	277.099	209.117	205.336	165.606	179.588	184.021	132.925	460.307
M1M2M3M5_All	QLC	0.428002	0.704077	0.430732	0.446083	0.515401	0.481058	0.58912	0.501779	0.542529	0.517252	0	0.049845	0.009534	0.11997	0.037223	0.035308	0.023913	0.027866	0.025304	0.026768	0.535735	0.653819	0.371248	0.43361	0.558844	0.556528	0.556913	0.507382	0.520717	0.532746	0.07308
	TE	201.75	96.9234	226.179	281.511	193.771	207.52	207.014	199.848	197.712	186.557	801.996	790.11	735.363	761.722	779.257	769.319	773.005	760.298	794.567	774.586	215.535	137.292	233.535	294.541	198.268	210.511	193.887	196.545	188.137	193.527	504.195
	HS	0	0	0	1e-06	0	0	0	0	0	0	0.750002	0.500054	0.750093	0.500013	0.500047	0.250028	0.750022	0.500105	0.75	1	215.535	137.292	233.535	294.541	198.268	210.511	193.887	196.545	188.137	193.527	504.195
M4M5_All	QLC	1	1	0.978372	1	1	1	1	1	1	1	0.696777	0.65906	0.515157	0.712168	0.606966	0.58113	0.675363	0.719961	0.711249	0.702235	1	0.868004	0.931372	0.987454	0.997143	0.997143	1	1	1	0.993718	0.402419
	TE	0	0	53.9892	0	0	0	0	0	0	0	624.027	997.719	1155.33	929.687	1007.57	1109.81	934.808	819.475	1071.19	867.567	0	37.778	74.3824	89.1279	5.84644	5.84644	0	0	0	0	630.426
	HS	0	0	0	0	0	0	0	0	0	0	0	0	0	0	0	0	0	0	0	0	0	37.778	74.3824	89.1279	5.84644	5.84644	0	0	0	0	630.426
M1M4M5_All	QLC	0.874106	1	0.780809	0.888664	0.872136	0.872136	0.87017	0.872136	0.872136	0.872136	0.334473	0.123906	0.26022	0.39463	0.153715	0.34275	0.328742	0.329627	0.279208	0.262582	0.959692	0.950302	0.783581	0.92618	0.970585	0.961181	0.955564	0.942921	0.942921	0.943342	0.173224
	TE	63.8941	0	124.574	89.9171	97.5484	83.2267	128.811	107.712	116.731	137.995	731.835	967.452	957.95	809.105	949.306	850.551	811.607	732.369	917.396	897.309	28.2861	40.0284	170.434	99.0015	21.5104	25.0967	28.3466	37.6804	37.6804	31.357	515.449
	HS	0	0	0	0	0	0	0	0	0	0	4e-06	0.666667	1.5e-05	0.000141	0.333395	0	3.2e-05	1e-06	0	1e-06	28.2861	40.0284	170.434	99.0015	21.5104	25.0967	28.3466	37.6804	37.6804	31.357	515.449
M2M4M5_All	QLC	0.744499	0.840574	0.694593	0.679717	0.763092	0.749604	0.773503	0.75397	0.748368	0.737445	0.321867	0.380999	0.189925	0.286651	0.341554	0.262098	0.351324	0.372089	0.379939	0.319707	0.866297	0.987092	0.677426	0.768969	0.848889	0.849548	0.86218	0.847261	0.838433	0.829223	0.130184
	TE	136.04	21.4009	160.122	171.621	141.341	125.054	132.119	132.815	128.596	136.01	773.403	726.539	819.913	803.829	767.227	817.289	825.941	759.999	611.072	743.977	144.955	7.26677	174.985	196.344	137.526	126.558	123.366	133.583	139.999	133.546	458.036
	HS	0	0	0	0	0	0	0	0	0	0	0.333333	0.333333	0.000161	0.333333	1e-06	1e-06	0.333333	0.333333	0.333333	0.333333	144.955	7.26677	174.985	196.344	137.526	126.558	123.366	133.583	139.999	133.546	458.036
M1M2M4M5_All	QLC	0.686738	0.745383	0.60206	0.715371	0.660788	0.589672	0.703509	0.586836	0.604784	0.699269	0.090646	0.04026	0.010417	0.041114	0.031829	0.02466	0.158122	0.100756	0.111859	0.044522	0.756978	0.973078	0.532752	0.675321	0.795454	0.764818	0.800876	0.762219	0.725881	0.761352	0.061947
	TE	114.409	76.3349	156.199	150.441	112.484	105.725	119.678	108.865	103.29	116.435	725.838	795.89	807.971	810.264	766.537	763.34	709.824	788.557	774.988	739.762	111.427	21.0124	172.098	207.906	127.288	112.975	131.501	107.669	114.175	126.704	453.098
	HS	0	0	0	0	0	0	0	0	0	0	0.000106	0.250044	1	0.750025	0.250121	0.250061	5e-06	0.000115	7e-05	0.25	111.427	21.0124	172.098	207.906	127.288	112.975	131.501	107.669	114.175	126.704	453.098
M3M4M5_All	QLC	0.829627	0.845771	0.515214	0.822176	0.833153	0.835841	0.832024	0.826604	0.830421	0.824702	0.404253	0.341369	0.11538	0.10638	0.134257	0.211168	0.37638	0.396111	0.252326	0.372136	0.969288	0.978838	0.654283	0.959313	0.964481	0.964284	0.97446	0.966294	0.974325	0.979498
	TE	48.7526	25.9846	172.435	53.575	45.068	42.322	45.9358	61.2176	62.4403	60.3976	636.688	835.774	832.223	901.562	825.535	819.015	669.323	718.601	768.734	705.076	77.0279	12.3242	125.404	86.2919	79.3524	73.653	61.4507	51.0403	51.9482	61.081
	HS	0	0	0	0	0	0	0	0	0	0	0.0005	0.333333	0.333333	0.333602	0.333389	5.2e-05	0.333333	0.000514	0.333333	2.9e-05	77.0279	12.3242	125.404	86.2919	79.3524	73.653	61.4507	51.0403	51.9482	61.081
M1M3M4M5_All	QLC	0.688762	0.761916	0.479874	0.790125	0.646653	0.544683	0.683304	0.662883	0.646788	0.671563	0.024845	0.017196	0	0.040194	0.05235	0.010659	0.025255	0.101274	0.076464	0.033969	0.787455	0.912968	0.518617	0.720059	0.823715	0.820754	0.826678	0.679886	0.684226	0.75203	0.059362
	TE	93.5091	52.0541	193.146	71.1711	134.898	148.4	96.8751	167.254	163.837	141.456	814.928	769.912	797.532	771.933	764.166	791.998	793.986	708.019	764.545	776.463	106.156	47.1261	186.576	143.314	109.003	98.9555	98.0453	99.925	91.9825	106.192	391.487
	HS	0	0	0	0	0	0	0	0	0	0	0.500007	0.500004	1	0.750131	0.500333	1	0.500012	0	6.9e-05	0.25	106.156	47.1261	186.576	143.314	109.003	98.9555	98.0453	99.925	91.9825	106.192	391.487
M2M3M4M5_All	QLC	0.520504	0.620212	0.466683	0.519077	0.534727	0.522085	0.552257	0.567876	0.591675	0.562866	0.113705	0.12578	0.012931	0.02419	0.041151	0.053233	0.033124	0.143982	0.041691	0.06963	0.659079	0.718326	0.416486	0.579453	0.644608	0.655043	0.669621	0.658252	0.648726	0.658731	0.058317
	TE	152.594	125.376	216.377	231.795	141.075	129.707	190.171	195.551	138.083	192.429	831.973	782.658	864.265	841.002	870.779	863.55	870.078	801.336	854.874	849.736	189.172	81.9534	235.827	266.478	204.581	190.972	176.943	192.504	170.436	161.553	507.728
	HS	0	0	0	5e-06	0	0	0	0	0	0	1e-06	6e-05	0.750007	0.500069	0.500008	0.5	8e-06	2.4e-05	4e-06	0.500002	189.172	81.9534	235.827	266.478	204.581	190.972	176.943	192.504	170.436	161.553	507.728
M1M2M3M4M5_All	QLC	0.517177	0.64698	0.371451	0.487586	0.572956	0.469108	0.541689	0.582312	0.536152	0.508446	0.010569	0.010078	0	0	0	0	0	0.019115	0	0	0.611736	0.737593	0.379771	0.493072	0.630644	0.612781	0.628642	0.594163	0.60467	0.560486	0
	TE	149.553	99.9063	227.333	199.339	166.981	193.04	170.419	161.874	170.7	175.709	752.575	775.046	785.305	813.264	820.226	800.176	812.668	767.11	771.507	800.41	180.377	96.3135	236.521	256.873	187.83	184.273	165.303	179.69	155.963	169.808	481.364
	HS	0	0	0	0	0	0	0	0	0	0	0.40025	0	0.800031	0.800221	0.600004	0.600145	0.400124	0.600064	0.200001	0.400019	180.377	96.3135	236.521	256.873	187.83	184.273	165.303	179.69	155.963	169.808	481.364
M1M6_All	QLC	1	1	0.809277	0.636098	1	1	1	1	1	1	0.819639	0.771076	0.677731	0.606466	0.736381	0.813741	0.796701	0.741237	0.790786	0.768973	0.869318	0.679487	0.810742	0.662442	0.936364	0.942045	0.964452	0.902273	0.936364	0.880682	0.723498
	TE	0	0	81.172	128.204	0	0	0	0	0	0	192.434	100.079	215	187.765	107.691	103.779	138.087	162.907	98.1712	175.677	65.3551	44.7251	109.844	53.2781	45.0241	45.0241	23.5155	53.4634	49.2712	57.4729	124.634
	HS	0	0	1.5e-05	0	0	0	0	0	0	0	0	0	0	0	0	0	0	0	0	0	65.3551	44.7251	109.844	53.2781	45.0241	45.0241	23.5155	53.4634	49.2712	57.4729	124.634
M2M6_All	QLC	0.85625	1	0.810135	0.626189	0.85625	0.949475	0.931495	0.85625	0.843126	0.868429	0.536577	0.667924	0.522088	0.450502	0.633882	0.650787	0.621152	0.609686	0.624113	0.635767	0.88125	0.88125	0.714583	0.811724	0.88125	0.88125	0.88125	0.88125	0.88125	0.88125	0.512829
	TE	74.6299	0	90.8291	189.424	79.8654	37.3473	44.0395	66.4134	79.1139	84.7388	265.463	228.777	328.79	481.104	288.357	263.398	280.717	287.589	287.982	279.225	97.5393	170.779	111.314	11.8749	76.0929	67.239	53.6735	67.239	84.792	62.755	204.867
	HS	0	0	0	1e-06	1e-06	0	0	0	0	0	0	0	2e-06	7e-06	0	0	0	0	0	0	97.5393	170.779	111.314	11.8749	76.0929	67.239	53.6735	67.239	84.792	62.755	204.867
M1M2M6_All	QLC	0.753549	0.945355	0.553541	0.633164	0.78515	0.74055	0.674994	0.638117	0.642526	0.802127	0.270091	0.438232	0.130403	0.26255	0.296896	0.450352	0.338252	0.391835	0.320688	0.22221	0.794452	0.750435	0.445472	0.464354	0.641262	0.640135	0.882058	0.737649	0.743437	0.80536	0.22322
	TE	105.991	14.8131	201.029	250.655	147.167	103.935	116.42	170.231	163.805	96.8394	457.393	374.387	451.661	454.49	410.079	380.253	410.257	410.647	390.789	485.662	134.676	77.1573	206.119	216.056	125.159	124.853	105.253	142.291	142.182	130.307	237.724
	HS	0	0	0	0	0	0	0	0	0	0	0.000527	0	0.333571	0.000141	0.333334	0	0.000117	3e-06	0.333333	0.333365	134.676	77.1573	206.119	216.056	125.159	124.853	105.253	142.291	142.182	130.307	237.724
M3M6_All	QLC	0.881988	1	0.675691	0.84287	0.881988	0.99187	0.979049	0.987805	0.98374	0.974984	0.737251	0.740478	0.601588	0.65735	0.782406	0.662947	0.715219	0.714744	0.660793	0.700409	0.902439	0.881988	0.754537	1	0.943089	0.95122	0.971545	0.881988	0.881988	0.898374	0.592514
	TE	76.2566	0	118.681	105.425	97.7724	10.6652	14.9419	15.6983	20.6408	19.9749	199.221	127.266	299.193	190.391	131.57	178.583	250.788	186.553	292.902	218.715	76.2566	144.826	160.207	0	44.5222	35.1078	25.516	114.234	80.6387	62.882	216.75
	HS	2.1e-05	0	2e-06	4.2e-05	2e-06	0	0	0	0	0	0	0	0	0	0	0	0	0	0	0	76.2566	144.826	160.207	0	44.5222	35.1078	25.516	114.234	80.6387	62.882	216.75
M1M3M6_All	QLC	0.782348	0.845872	0.532254	0.621835	0.734425	0.753549	0.734258	0.617475	0.641909	0.659624	0.316933	0.205028	0.127472	0.074522	0.27687	0.156519	0.247097	0.298008	0.329974	0.150324	0.728876	0.722713	0.302958	0.686405	0.782012	0.782961	0.798845	0.566608	0.578148	0.621974	0.247199
	TE	133.806	50.24	204.141	183.546	126.607	143.221	130.744	162.493	146.096	148.431	440.814	501.02	536.934	469.906	437.794	473.175	462.522	379.175	431.514	506.498	161.134	126.409	247.54	168.723	150.891	149.43	143.082	170.167	157.393	168.454	251.111
	HS	0	0	0	0	0	0	0	0	1e-06	0	0.333333	0.333891	1	0.333391	0.000242	1	0.333334	0.000118	0.333333	1	161.134	126.409	247.54	168.723	150.891	149.43	143.082	170.167	157.393	168.454	251.111
M2M3M6_All	QLC	0.484744	0.764426	0.403401	0.423399	0.578587	0.433028	0.584772	0.608736	0.632799	0.581033	0.080938	0.084154	0.103983	0.062532	0.195484	0.200784	0.184576	0.1256	0.167455	0.134531	0.503239	0.496379	0.35715	0.666678	0.521198	0.460297	0.638192	0.487935	0.533517	0.561294	0.235124
	TE	234.346	114.524	220.958	325.942	273.953	296.035	219.498	225.07	234.561	204.591	587.638	624.329	597.095	641.551	483.146	506.706	574.366	557.935	564.615	585.924	304.88	202.146	259.496	281.944	292.45	284.468	192.548	257.696	234.488	207.635	357.312
	HS	2e-06	0	1e-06	0.333335	1e-06	2.3e-05	0	1e-06	0	0	0.66673	1	1	1	0.333339	0.333336	0.333466	0.666888	0.333492	0.667049	304.88	202.146	259.496	281.944	292.45	284.468	192.548	257.696	234.488	207.635	357.312
M1M2M3M6_All	QLC	0.467569	0.75736	0.390037	0.313726	0.540717	0.474803	0.542933	0.417918	0.485803	0.570404	0.051957	0.057167	0.012054	0.022259	0.029827	0.031552	0.114935	0.059374	0.035026	0.052206	0.477309	0.553973	0.269412	0.42201	0.53018	0.559172	0.545567	0.452686	0.50066	0.472036	0.110317
	TE	228.753	87.1799	251.576	350.202	218.675	237.589	214.784	230.472	228.86	231.911	580.639	607.732	590.979	599.18	529.987	606.086	553.847	596.375	617.389	583.11	277.733	139.702	304.879	292.568	260.208	242.889	201.901	249.508	232.828	211.251	363.639
	HS	1e-06	0	0	0.000149	0	2.1e-05	0	0	0	0	0.75001	0.750067	1	0.750069	0.75	0.750025	0.5	0.750115	1	0.75	277.733	139.702	304.879	292.568	260.208	242.889	201.901	249.508	232.828	211.251	363.639
M4M6_All	QLC	0.927586	0.965517	0.714535	0.817465	0.892881	0.97341	0.88723	0.872227	0.889439	1	0.426073	0.601714	0.394022	0.536472	0.451714	0.496586	0.43598	0.43598	0.429634	0.515817	0.714535	0.649049	0.714535	0.894022	0.714535	0.714535	0.776375	0.714535	0.714535	0.714535	0.45263
	TE	36.3635	11.0032	83.061	187.02	60.1579	11.0032	144.881	101.53	101.53	0	560.261	272.386	599.758	459.442	509.913	502.053	422.532	475.538	407.272	388.986	145.377	164.426	149.562	153.637	149.562	149.774	115.551	141.154	123.889	124.326	336.609
	HS	0	0	9e-06	0	0	0	0	0	0	0	6.4e-05	0	1	0	0.5002	2.4e-05	0.500285	1	1	3.3e-05	145.377	164.426	149.562	153.637	149.562	149.774	115.551	141.154	123.889	124.326	336.609
M1M4M6_All	QLC	0.795543	0.923408	0.605221	0.606263	0.80061	0.837842	0.865612	0.780788	0.955186	0.874628	0.406144	0.371286	0.281155	0.414462	0.418855	0.389819	0.380484	0.477639	0.384021	0.410681	0.587078	0.631827	0.565729	0.74766	0.604172	0.678348	0.686246	0.575715	0.575715	0.604218	0.312303
	TE	36.795	40.6811	153.664	144.934	95.2644	90.0996	64.5057	88.0156	18.2168	50.2678	445.6	428.749	550.103	438.599	483.117	538.105	465.619	379.426	518.159	478.988	120.156	130.741	199.205	109.107	133.293	81.7178	75.4285	136.729	144.309	130.667	277.437
	HS	0	0	0	0	0	0	0	1e-06	0	0	0.333333	0.333333	0.333578	0.333333	0.333333	0.333333	0.333333	0.333333	0.333333	0.333333	120.156	130.741	199.205	109.107	133.293	81.7178	75.4285	136.729	144.309	130.667	277.437
M2M4M6_All	QLC	0.708039	0.902389	0.486627	0.540985	0.511649	0.550047	0.753169	0.626011	0.401247	0.615713	0.357173	0.462108	0.142158	0.320415	0.327166	0.389855	0.355752	0.215027	0.22991	0.2024	0.522573	0.51465	0.449516	0.579608	0.559485	0.511168	0.52564	0.5473	0.517599	0.514188	0.149249
	TE	137.185	25.5422	182.441	272.034	200.286	234.416	196.89	193.569	232.039	210.567	553.242	432.577	596.149	594.857	583.681	565.624	503.22	598.208	553.748	546.066	203.901	131.951	246.673	272.755	199.279	217.466	186.707	201.557	195.169	193.211	327.752
	HS	0	0	0	0	0	0	0	0	2e-06	1e-06	0.000233	0	0.667674	0.333333	0.333333	0.333333	0.333333	0.333673	0.333487	1	203.901	131.951	246.673	272.755	199.279	217.466	186.707	201.557	195.169	193.211	327.752
M1M2M4M6_All	QLC	0.630838	0.811455	0.447831	0.452545	0.532524	0.605404	0.66427	0.615867	0.493941	0.575438	0.171477	0.173239	0.021015	0.08577	0.083456	0.179086	0.155929	0.140491	0.177552	0.061383	0.521046	0.532779	0.435657	0.567819	0.486389	0.412312	0.532674	0.347125	0.36146	0.383016	0.208414
	TE	134.331	67.0398	210.368	192.692	164.255	152.645	157.583	157.053	155.557	161.258	559	493.945	624.06	622.208	596.628	536.964	542.194	598.264	587.73	615.003	171.093	95.5646	233.107	226.931	177.379	178.185	150.248	175.948	192.349	195.205	310.041
	HS	0	0	0	0	0	0	0	0	2e-06	0	0.250046	0	1	0.5	0.500003	0.25	4.7e-05	0.250202	0.5	0.500025	171.093	95.5646	233.107	226.931	177.379	178.185	150.248	175.948	192.349	195.205	310.041
M3M4M6_All	QLC	0.877344	0.926357	0.561027	0.72309	0.799328	0.837902	0.847719	0.858148	0.778667	0.864224	0.50222	0.396308	0.075417	0.490205	0.321747	0.406547	0.43827	0.407161	0.423569	0.409036	0.678391	0.657762	0.461765	0.744951	0.697279	0.669757	0.651435	0.562009	0.571709	0.69643	0.145139
	TE	108.685	15.1293	172.534	103.214	104.868	60.3083	55.4722	90.3313	63.4699	106.748	385.728	505.046	585.49	459.03	575.434	501.232	481.822	535.1	523.233	545.412	130.889	100.088	227.299	114.821	136.042	137.952	119.644	119.596	126.207	91.6044	312.488
	HS	0	0	0	0	0	0	0	0	0	0	4e-06	4.8e-05	1	0.333333	0.333333	0.333333	1e-06	0.333333	0.333333	0.333333	130.889	100.088	227.299	114.821	136.042	137.952	119.644	119.596	126.207	91.6044	312.488
M1M3M4M6_All	QLC	0.752704	0.830669	0.548202	0.597613	0.676106	0.696448	0.700319	0.705308	0.691429	0.714551	0.207978	0.237336	0.013158	0.263704	0.243718	0.138397	0.193971	0.154084	0.172073	0.05141	0.562242	0.513845	0.332673	0.432177	0.604712	0.609926	0.653838	0.307986	0.454157	0.424804	0.066704
	TE	89.1236	80.249	193.862	97.5202	140.886	150.024	135.874	132.575	120.632	119.273	493.097	446.974	616.527	551.046	542.418	543.006	527.816	609.874	532.289	553.112	140.35	111.826	258.456	172.489	140.232	137.781	123.088	142.966	115.833	128.811	326.413
	HS	0	0	0	0	0	0	0	0	0	0	0	0	1	0.25	0	4e-06	1.5e-05	3.2e-05	0.250001	0.75048	140.35	111.826	258.456	172.489	140.232	137.781	123.088	142.966	115.833	128.811	326.413
M2M3M4M6_All	QLC	0.573529	0.7143	0.3913	0.458917	0.573153	0.598796	0.614679	0.637095	0.644762	0.599868	0.111352	0.202646	0.045896	0.162209	0.0452	0.23935	0.147505	0.044894	0	0.131706	0.479104	0.342889	0.302506	0.481252	0.261304	0.411837	0.374386	0.387386	0.454306	0.504849	0.080008
	TE	150.208	107.746	252.007	238.77	202.327	198.614	181.846	198.611	197.021	196.013	663.087	605.45	696.035	654.178	637.809	576.004	586.3	638.486	711.514	599.115	217.612	185.607	309.715	274.698	237.369	229.884	201.947	236.509	242.973	181.004	352.72
	HS	0	0	0	3.7e-05	1.1e-05	0	0	0	0	0	0.00021	0.250001	1	0.5	1	0.250015	0.25017	1	1	0.25	217.612	185.607	309.715	274.698	237.369	229.884	201.947	236.509	242.973	181.004	352.72
M1M2M3M4M6_All	QLC	0.55746	0.692906	0.34348	0.355098	0.537108	0.503146	0.533837	0.588164	0.576014	0.541007	0	0.024673	0	0.031317	0.02104	0.02397	0.035233	0.014242	0.00873	0.010481	0.497641	0.475328	0.306879	0.356254	0.41872	0.39549	0.413485	0.368155	0.344141	0.38658	0.047095
	TE	132.282	70.9825	266.869	205.412	180.676	180.873	172.882	176.535	199.947	183.376	676.936	616.321	653.258	677.281	635.975	655.897	647.676	636.673	624.016	654.696	196.825	145.49	292.858	267.452	219.045	200.047	183.175	198.911	182.965	188.596	386.019
	HS	0	0	0	0	0	2e-06	0	0	0	0	0.400682	0.400262	1	0.8	0.400003	0.400035	0.400002	0.6	0.8002	0.400016	196.825	145.49	292.858	267.452	219.045	200.047	183.175	198.911	182.965	188.596	386.019
M5M6_All	QLC	1	1	0.908879	0.908879	1	1	1	1	1	1	0.568642	0.581955	0.457202	0.576157	0.500454	0.543494	0.569135	0.654605	0.50013	0.61422	0.908879	0.908879	0.908879	0.991429	0.977143	0.991429	0.957143	0.928571	0.908879	0.908879	0.44093
	TE	0	0	48.0341	102.494	0	0	0	0	0	0	368.913	390.245	441.684	409.168	539.838	411.301	404.572	298.553	654.312	409.243	92.8222	107.292	144.723	16.7937	32.5994	16.7937	27.3816	53.1167	92.8222	149.277	352.582
	HS	0	0	0	1e-05	0	0	0	0	0	0	0	0	0	4.4e-05	0	0	0	0	0.500006	0	92.8222	107.292	144.723	16.7937	32.5994	16.7937	27.3816	53.1167	92.8222	149.277	352.582
M1M5M6_All	QLC	0.786325	0.666667	0.782579	0.840055	0.82906	0.846154	0.666667	0.666667	0.897436	0.666667	0.403047	0.403396	0.370574	0.371782	0.357606	0.386923	0.340909	0.280777	0.457232	0.265403	1	0.863639	0.765481	0.809149	0.987879	0.987879	0.982016	0.987879	0.987879	0.994307	0.388531
	TE	8.46231	14.9084	10.1781	54.18	7.41406	8.46231	28.091	16.8757	11.2974	31.2249	516.3	416.434	607.009	451.837	415.029	547.475	529.851	621.085	430.801	553.496	0	25.3069	27.82	19.4724	4.46166	4.46166	13.452	4.46166	4.46166	7.32929	262.543
	HS	0	0	0	0	0	0	0	0	0	0	0.333333	0.000239	8.8e-05	1.1e-05	0	0.333333	0.333333	0.333333	1.1e-05	0.000416	0	25.3069	27.82	19.4724	4.46166	4.46166	13.452	4.46166	4.46166	7.32929	262.543
M2M5M6_All	QLC	0.86333	0.666667	0.929022	0.755163	0.796287	0.819558	0.656085	0.778567	0.769773	0.663934	0.469384	0.470855	0.466656	0.441341	0.408998	0.469702	0.471172	0.436906	0.429187	0.480925	0.815789	0.894737	0.73554	0.777992	0.850877	0.842105	0.947368	0.824561	0.815789	0.912281	0.286472
	TE	9.17172	13.3072	21.0397	70.764	17.1734	14.499	43.9336	17.1734	20.7064	15.6645	379.174	383.311	439.372	362.103	404.993	473.986	444.364	382.015	466.654	431.408	11.3997	12.5281	30.3978	14.2395	7.9166	9.09392	2.72677	7.8624	10.2712	4.15233	299.367
	HS	0	0	0	0	0	0	0	0	0	0	0.000106	5e-06	0.333333	5e-06	0.333333	0.333333	0.333333	0.333333	0.333333	0.333333	11.3997	12.5281	30.3978	14.2395	7.9166	9.09392	2.72677	7.8624	10.2712	4.15233	299.367
M1M2M5M6_All	QLC	0.700842	0.643908	0.503094	0.689419	0.826782	0.731417	0.554799	0.518834	0.578918	0.623619	0.18603	0.220343	0.044417	0.247744	0.182739	0.308448	0.048493	0.012463	0.214585	0.193301	0.859354	0.868882	0.457965	0.624988	0.809894	0.783163	0.904323	0.840043	0.830161	0.859518	0.122086
	TE	54.4695	29.3396	113.752	125.873	65.9082	56.8028	65.7224	70.5607	62.4411	64.2946	424.941	471.55	586.652	488.732	503.792	503.289	574.765	583.45	454.189	483.583	51.4724	28.4394	93.8237	113.574	60.5727	59.7432	50.9452	49.031	51.4031	60.6428	287.21
	HS	0	0	0	0	0	0	0	0	0	0	0.250001	0.25	0.750209	0.250039	0.25	2.8e-05	0.500083	0.750016	0.25	1e-06	51.4724	28.4394	93.8237	113.574	60.5727	59.7432	50.9452	49.031	51.4031	60.6428	287.21
M3M5M6_All	QLC	0.868421	1	0.57474	0.96046	0.977289	1	0.663979	0.842105	0.885965	0.663979	0.486309	0.453887	0.489338	0.477903	0.468577	0.464416	0.501483	0.509738	0.450099	0.472211	1	0.98916	0.751476	0.877193	1	1	1	1	1	1	0.199657
	TE	3.9583	0	59.3409	17.2368	3.2552	0	19.464	11.1501	7.34484	22.7995	372.605	404.429	375.165	376.847	328.624	469.43	379.286	360.098	410.601	387.483	0	7.11015	38.5178	8.377	0	0	0	0	0	0	296.067
	HS	0	0	0	0	0	0	0	0	0	0	0.333333	0.333333	1e-06	0.333333	2e-06	6e-05	0.000321	0.000106	0.333333	9.4e-05	0	7.11015	38.5178	8.377	0	0	0	0	0	0	296.067
M1M3M5M6_All	QLC	0.477621	0.626629	0.43386	0.656371	0.764807	0.810651	0.516979	0.489566	0.453366	0.510542	0.220483	0.241362	0.160562	0.147199	0.104416	0.176959	0.048232	0.187303	0.199357	0.245507	0.796657	0.936921	0.479835	0.707022	0.834896	0.834879	0.84749	0.729817	0.724096	0.717374	0.093419
	TE	100.125	34.9021	122.908	112.508	53.4797	54.8451	88.0026	103.373	90.1459	97.2116	510.153	540.944	493.594	559.606	542.264	511.281	550.132	543.391	542.214	452.078	63.2493	46.7768	103.72	92.5144	64.4878	66.4217	61.9001	63.2962	54.7682	67.5019	293.741
	HS	0	0	0	0	0	0	0	0	0	0	0.000133	0.25	0.250001	0.250005	0.500001	0.25	0.75	0.25	0.25	0.25	63.2493	46.7768	103.72	92.5144	64.4878	66.4217	61.9001	63.2962	54.7682	67.5019	293.741
M2M3M5M6_All	QLC	0.642638	0.612923	0.432106	0.626867	0.685573	0.565786	0.481266	0.43533	0.595764	0.530796	0.041693	0.042215	0.10356	0.127749	0.143261	0.026641	0.138778	0.100993	0.044813	0.046078	0.685252	0.726242	0.437615	0.619454	0.744964	0.71207	0.744964	0.711551	0.711551	0.746015	0.106116
	TE	97.2183	68.3417	111.872	161.284	154.577	153.834	108.253	120.328	112.102	112.757	672.216	627.594	614.652	612.689	560.274	651.458	650.088	627.506	633.158	658.001	106.537	76.4841	114.556	150.686	105.391	94.7374	86.3571	93.0882	94.7374	66.9583	367.302
	HS	0	0	0	0	0	0	0	0	0	0	1	0.500321	0.250016	0.250105	2.3e-05	1	0.250004	0.250135	0.500003	1	106.537	76.4841	114.556	150.686	105.391	94.7374	86.3571	93.0882	94.7374	66.9583	367.302
M1M2M3M5M6_All	QLC	0.447109	0.645649	0.398879	0.474087	0.603486	0.587945	0.375643	0.415849	0.447837	0.429136	0.008547	0.009649	0.012069	0.016374	0.048793	0.066861	0.015487	0.070179	0.010021	0.013996	0.620456	0.741397	0.318027	0.452281	0.644704	0.646753	0.624258	0.57691	0.625303	0.626758	0.054234
	TE	139.913	73.1077	164.737	189.565	128.962	168.392	196.895	129.72	138.274	127.892	651.395	603.762	661.489	604.944	603.27	572.178	591.413	588.027	624.767	593.41	130.574	85.3806	152.62	180.228	126.94	123.71	117.239	113.583	106.604	116.512	379.681
	HS	0	0	0	0	0	0	0	0	0	0	0.800057	0.600095	1	0.8	0.200024	0.200021	0.600003	0.4	0.80005	0.600029	130.574	85.3806	152.62	180.228	126.94	123.71	117.239	113.583	106.604	116.512	379.681
M4M5M6_All	QLC	0.91882	0.880342	0.80228	0.845707	0.870213	0.886668	0.896913	0.819376	0.818237	0.912473	0.447801	0.448792	0.144587	0.321802	0.307093	0.458004	0.383981	0.463523	0.395498	0.403169	0.641189	0.722599	0.809515	0.658303	0.637317	0.635412	0.637317	0.635036	0.637317	0.633131	0.09289
	TE	26.3758	8.46231	26.4951	76.3093	77.5998	39.9853	60.3204	135.062	98.0768	53.9582	716.65	635.23	827.195	704.184	710.274	702.277	690.667	638.586	672.958	668.752	57.8571	81.8666	90.9829	45.7241	27.5161	25.6614	22.59	58.2068	51.4291	35.6091	471.724
	HS	0	0	0	0	0	0	0	0	0	0	0.333333	0.333333	0.666685	8.7e-05	0.333333	4e-06	0.333333	0	0.000117	2e-05	57.8571	81.8666	90.9829	45.7241	27.5161	25.6614	22.59	58.2068	51.4291	35.6091	471.724
M1M4M5M6_All	QLC	0.558621	0.75	0.70755	0.57158	0.830837	0.831763	0.625233	0.843464	0.792182	0.687947	0.148839	0.126531	0.100121	0.136491	0.122263	0.172188	0.110532	0.174688	0.175415	0.065772	0.699144	0.672108	0.497623	0.698707	0.699549	0.69613	0.692475	0.685349	0.683636	0.693332	0.088149
	TE	34.1733	6.06176	82.2173	78.8641	87.3117	92.7094	52.5505	96.5022	94.8741	59.6278	621.365	669.385	712.962	672.78	741.265	765.837	756.799	612.339	669.997	669.146	56.2203	64.0037	121.809	64.7992	37.4412	36.4925	35.6234	61.8715	62.953	36.4928	401.292
	HS	0	0	0	0	0	0	0	0	0	0	0.5	0.5	0.500132	0.250042	0.25001	0.25	0.5	0.5	0.25	0.25	56.2203	64.0037	121.809	64.7992	37.4412	36.4925	35.6234	61.8715	62.953	36.4928	401.292
M2M4M5M6_All	QLC	0.776871	0.660448	0.627895	0.543179	0.618718	0.619063	0.737169	0.736769	0.66463	0.724979	0.206462	0.289465	0.043277	0.05819	0.105784	0.144381	0.228531	0.192144	0.201891	0.155721	0.641143	0.701946	0.496107	0.579821	0.63449	0.635234	0.635359	0.628058	0.625144	0.641967	0.167786
	TE	74.449	34.0802	82.3769	133.765	109.619	120.525	105.289	122.564	110.393	117.41	598.463	507.942	650.558	684.606	642.86	584.866	590.946	585.568	651.332	597.213	88.7061	41.0211	120.794	113.367	80.5636	86.5071	70.8986	99.2521	91.7888	77.014	345.249
	HS	0	0	0	0	0	0	0	0	0	0	0.5	0.250313	0.750063	0.5	0.5	0.5	0.5	0.250013	0.250016	0.5	88.7061	41.0211	120.794	113.367	80.5636	86.5071	70.8986	99.2521	91.7888	77.014	345.249
M1M2M4M5M6_All	QLC	0.619341	0.593998	0.554618	0.509162	0.656153	0.74252	0.66406	0.668636	0.688543	0.653522	0	0	0.018086	0	0.038599	0.019089	0.050981	0	0.031096	0.019545	0.594097	0.744808	0.401172	0.532633	0.629154	0.595618	0.640527	0.589904	0.570778	0.61153	0.03491
	TE	91.4181	57.0114	121.245	139.477	100.572	98.1329	93.1245	99.3197	91.9944	95.4676	631.447	678.602	626.631	661.394	633.683	631.961	665.085	666.367	665.729	638.8	84.8238	41.0481	129.609	136.874	91.4493	85.5251	92.4678	88.269	89.9562	93.2394	331.874
	HS	0	0	0	0	0	0	0	0	0	0	0.800009	0.600119	0.800031	1	0.400062	0.400255	0.4	0.800106	0.200162	0.800047	84.8238	41.0481	129.609	136.874	91.4493	85.5251	92.4678	88.269	89.9562	93.2394	331.874
M3M4M5M6_All	QLC	0.781183	0.629845	0.604929	0.808664	0.742762	0.849238	0.75422	0.906015	0.756597	0.830698	0.23421	0.109258	0.110334	0.127202	0.091835	0.049574	0.152507	0.122854	0.235235	0.283268	0.706377	0.716124	0.547409	0.710029	0.702907	0.702907	0.723175	0.707517	0.706043	0.712265	0.091252
	TE	54.4724	21.0753	99.8564	53.4436	57.112	49.5478	58.2027	53.4139	50.6577	57.8277	533.366	611.655	599.81	675.395	665.243	662.672	596.625	647.853	591.804	537.148	69.2791	46.1004	111.048	61.9722	72.5072	70.3999	48.4392	65.5956	65.4014	51.7832	351.778
	HS	0	0	0	0	0	0	0	0	0	0	0.250001	0.5	0.25	0.250037	0.250115	0.75	0.5	0.5	0.5	0.250024	69.2791	46.1004	111.048	61.9722	72.5072	70.3999	48.4392	65.5956	65.4014	51.7832	351.778
M1M3M4M5M6_All	QLC	0.682521	0.705587	0.496068	0.487241	0.703336	0.610997	0.633189	0.723407	0.731626	0.674685	0.03289	0.03634	0	0.024719	0.01396	0	0.042415	0.02847	0.011194	0.017017	0.619639	0.717703	0.444483	0.561493	0.639261	0.634484	0.660331	0.491674	0.558224	0.531203	0.051655
	TE	70.2208	67.6069	138.941	83.7503	94.943	108.827	115.55	98.8713	95.2164	95.2613	634.932	675.009	657.218	632.501	633.982	639.841	653.808	642.933	664.993	629.814	85.6528	47.1896	145.848	103.735	87.5335	85.7783	73.5343	82.722	74.7138	74.1014	349.644
	HS	0	0	0	0	0	0	0	0	0	0	0.4	0.400128	0.800026	0.800005	0.600128	1	0.400151	0.200139	0.800008	0.4	85.6528	47.1896	145.848	103.735	87.5335	85.7783	73.5343	82.722	74.7138	74.1014	349.644
M2M3M4M5M6_All	QLC	0.639224	0.596401	0.491841	0.482375	0.571941	0.602333	0.521707	0.62458	0.60478	0.633564	0.010476	0	0	0	0	0.021881	0	0	0	0	0.520209	0.569106	0.324376	0.453631	0.520445	0.510961	0.52108	0.515274	0.520361	0.64851	0.041053
	TE	84.4472	56.4186	166.417	174.162	121.366	116.476	143.738	129.512	125.135	155.242	641.969	733.25	704.65	693.467	705.788	674.388	704.655	690.309	705.303	691.976	124.798	60.425	182.359	171.662	140.87	134.135	130.004	140.031	122.087	97.7674	423.247
	HS	0	0	0	0	0	0	0	0	0	0	9.7e-05	0.400001	0.600362	0.800024	0.80007	0.000151	0.800312	0.8	0.6	0.200659	124.798	60.425	182.359	171.662	140.87	134.135	130.004	140.031	122.087	97.7674	423.247
M1M2M3M4M5M6_All	QLC	0.509838	0.575808	0.409574	0.447288	0.521917	0.430281	0.526285	0.574699	0.555217	0.539942	0	0	0	0	0	0	0	0	0.016369	0.008929	0.499471	0.598473	0.313946	0.383885	0.517112	0.511224	0.514974	0.496505	0.479433	0.466265	0.054402
	TE	115.243	57.0255	169.994	148.619	136.52	126.11	145.001	130.64	134.463	143.238	682.404	686.821	668.725	688.451	686.95	668.957	688.167	671.921	633.158	681.504	131.088	85.1343	192.508	175.329	145.87	137.796	121.758	135.57	118.054	122.149	401.185
	HS	0	0	0	0	0	0	0	0	0	0	0.333354	0.833412	0.833384	0.833396	1	0.833488	1	0.666694	0.166795	0.166678	131.088	85.1343	192.508	175.329	145.87	137.796	121.758	135.57	118.054	122.149	401.185
M1M7_All	QLC	1	1	1	1	1	1	1	1	1	1	0.70267	0.830801	0.865133	0.807524	0.724631	0.837495	0.872406	0.795756	0.867569	0.795125	1	0.9375	0.864706	1	1	1	1	1	1	1	0.629582
	TE	0	0	0	0	0	0	0	0	0	0	193.448	54.6482	81.6722	167.714	141.325	109.398	60.8881	110.673	127.894	77.5704	0	19.1155	48.8876	0	0	0	0	0	0	0	142.66
	HS	0	0	0	0	0	0	0	0	0	0	0	0	0	0	0	0	0	0	0	0	0	19.1155	48.8876	0	0	0	0	0	0	0	142.66
M2M7_All	QLC	1	1	1	0.995536	1	1	1	1	0.995536	1	0.731151	0.791145	0.784251	0.640779	0.643846	0.680848	0.69586	0.772777	0.727288	0.798477	1	0.982143	0.96875	1	1	1	1	1	1	1	0.593804
	TE	0	0	0	5.39363	0	0	0	0	5.39363	0	129.142	88.4096	174.642	211.595	245.565	185.197	156.108	100.697	184.293	168.378	0	20.2441	15.4047	0	0	0	0	0	0	0	202.206
	HS	0	0	0	0	0	0	0	0	0	0	0	0	0	0	0	0	0	0	0	0	0	20.2441	15.4047	0	0	0	0	0	0	0	202.206
M1M2M7_All	QLC	0.75834	0.926462	0.597385	0.678551	0.752054	0.806181	0.76366	0.743517	0.678053	0.771634	0.42849	0.43294	0.183495	0.200179	0.282531	0.276425	0.157472	0.329307	0.291633	0.2553	0.742026	0.924837	0.602969	0.608882	0.749005	0.77879	0.83832	0.709475	0.739403	0.735594	0.204026
	TE	100.689	17.6384	106.949	174.265	117.159	113.697	96.003	136.321	132.405	111.975	378.862	337.136	449.252	440.327	400.469	433.317	405.259	319.425	379.97	361.582	101.163	56.4286	118.769	175.552	104.08	102.727	99.1416	110.873	111.963	95.7391	244.43
	HS	0	0	0	0	0	0	0	0	0	0	0.333333	3.9e-05	0.666675	0.333431	0.00019	0.333334	0.666668	0.333333	0.333333	0.333334	101.163	56.4286	118.769	175.552	104.08	102.727	99.1416	110.873	111.963	95.7391	244.43
M3M7_All	QLC	0.995763	1	0.995763	0.995763	0.995763	0.995763	0.995763	0.995763	0.995763	0.995763	0.738672	0.710642	0.609341	0.73436	0.756349	0.789382	0.69246	0.710388	0.568816	0.691692	0.983051	0.949152	0.961864	0.982249	0.995763	0.995763	1	1	1	1	0.594777
	TE	5.44674	0	5.44674	5.44674	5.44674	5.44674	5.44674	5.44674	5.44674	5.44674	157.146	210.435	287.375	202.576	144.46	112.789	162.706	204.459	274.869	136.961	15.5684	48.6926	34.788	45.7674	5.44674	5.44674	0	0	0	0	164.662
	HS	0	0	0	0	0	0	0	0	0	0	0	0	0	0	0	0	0	0	0	0	15.5684	48.6926	34.788	45.7674	5.44674	5.44674	0	0	0	0	164.662
M1M3M7_All	QLC	0.709207	0.713278	0.672504	0.694143	0.645775	0.694887	0.748167	0.704145	0.69042	0.646783	0.333788	0.317881	0.113338	0.16566	0.201258	0.224351	0.146186	0.16003	0.155543	0.171025	0.593392	0.894768	0.543836	0.58492	0.594508	0.643354	0.706042	0.558128	0.586785	0.598043	0.188586
	TE	110.975	72.5709	152.523	184.325	153.634	149.172	133.44	123.647	138.99	130.407	380.007	425.827	478.248	455.16	396.997	401.837	446.672	443.451	393.898	466.262	126.409	81.6135	201.241	200.479	122.337	113.628	126.562	144.819	143.907	129.855	275.902
	HS	0	0	0	0	0	0	0	0	0	0	0.333333	0.000133	1	0.666667	0.000251	0.333351	0.666714	0.666669	0.33344	0.666667	126.409	81.6135	201.241	200.479	122.337	113.628	126.562	144.819	143.907	129.855	275.902
M2M3M7_All	QLC	0.567912	0.692191	0.667777	0.607302	0.587265	0.592176	0.629427	0.663178	0.635998	0.627714	0.091084	0.201656	0.140337	0.211297	0.153895	0.157662	0.104926	0.080029	0.180117	0.227242	0.645053	0.627825	0.637944	0.631749	0.634975	0.639196	0.642965	0.645947	0.646178	0.651842	0.245862
	TE	171.451	111.015	153.373	234.155	196.843	215.669	198.122	196.605	180.949	161.707	530.862	535.433	570.077	435.997	500.394	460.445	574.271	551.949	459.415	460.013	134.472	139.122	148.978	236.395	156.251	160.323	125.872	148.96	137.639	125.003	305.794
	HS	0	0	0	0	0	0	0	0	0	0	0.3337	0.666765	0.333884	0.333455	0.666668	0.333412	0.666864	0.667136	0.666667	0.666667	134.472	139.122	148.978	236.395	156.251	160.323	125.872	148.96	137.639	125.003	305.794
M1M2M3M7_All	QLC	0.564571	0.761343	0.454054	0.374921	0.528264	0.481659	0.530442	0.571314	0.480801	0.578615	0.023878	0.062057	0.029389	0.021451	0.040314	0.01932	0.037451	0.047924	0.080127	0.027133	0.471146	0.682788	0.407067	0.410044	0.496613	0.498325	0.547953	0.479922	0.431606	0.502898	0.089285
	TE	183.121	90.8667	222.894	283.625	227.794	243.761	203.487	205.658	196.987	184.153	539.718	519.491	515.448	564.839	543.282	524.753	509.88	503.746	477.57	508.867	207.374	123.091	227.468	285.584	201.709	187.2	164.331	196.535	189.761	183.305	353.264
	HS	0	0	0	1e-05	0	0	0	0	0	0	0.750067	0.500171	0.750001	0.75025	0.750249	1	0.500244	0.500341	0.250021	1	207.374	123.091	227.468	285.584	201.709	187.2	164.331	196.535	189.761	183.305	353.264
M4M7_All	QLC	1	1	0.984233	1	1	1	1	1	1	1	0.662374	0.436004	0.664897	0.643114	0.642389	0.650483	0.672222	0.707899	0.662374	0.662374	1	0.985714	0.978571	1	1	1	1	1	1	1	0.436004
	TE	0	0	9.95113	0	0	0	0	0	0	0	227.127	424.325	200.364	277.594	244.438	219.942	247.173	190.888	201.55	233.902	0	16.1021	16.1021	0	0	0	0	0	0	0	316.594
	HS	0	0	0	0	0	0	0	0	0	0	0	1.4e-05	0	0	0	0	0	0	0	0	0	16.1021	16.1021	0	0	0	0	0	0	0	316.594
M1M4M7_All	QLC	0.870198	0.925926	0.758429	0.936239	0.874074	0.874074	0.872034	0.930952	0.888095	0.872034	0.486238	0.369315	0.219336	0.381203	0.395473	0.47478	0.491084	0.4471	0.401629	0.362498	0.968687	0.948459	0.729645	0.90833	0.968826	0.968826	0.954391	0.951382	0.960289	0.946089	0.30231
	TE	27.9736	30.8179	111.403	38.1171	35.2652	35.2652	38.5978	21.6234	26.2696	40.045	342.26	429.771	489.922	462.686	373.262	324.671	345.931	447.913	345.675	356.915	32.9545	42.6955	140.374	116.02	26.5341	32.172	31.2125	44.0414	34.3734	30.9338	258.92
	HS	0	0	0	0	0	0	0	0	0	0	1e-06	0	0.333597	1e-06	0	3e-06	0	0	1.3e-05	5e-06	32.9545	42.6955	140.374	116.02	26.5341	32.172	31.2125	44.0414	34.3734	30.9338	258.92
M2M4M7_All	QLC	0.767481	0.931818	0.674392	0.536169	0.777479	0.796005	0.82994	0.793231	0.753502	0.772103	0.362382	0.445915	0.172337	0.233758	0.383181	0.231653	0.305936	0.347284	0.428548	0.356044	0.87502	0.981421	0.647959	0.820063	0.87492	0.879208	0.874824	0.867251	0.864739	0.871172	0.100066
	TE	119.82	16.9324	177.421	209.625	133.102	130.358	122.305	131.728	130.569	122.291	470.136	383.941	597.931	508.616	516.236	484.569	484.052	455.853	477.561	475.964	135.345	20.9404	200.638	204.773	137.16	140.604	111.993	121.668	135.223	124.694	281.822
	HS	0	0	0	0	0	0	0	0	0	0	0	0	0.666667	0.000376	0.333333	0.333333	5e-06	0	0	0	135.345	20.9404	200.638	204.773	137.16	140.604	111.993	121.668	135.223	124.694	281.822
M1M2M4M7_All	QLC	0.644584	0.749039	0.580457	0.554012	0.685924	0.644498	0.694135	0.800521	0.623032	0.722344	0.174529	0.208488	0.022147	0.114051	0.198313	0.167793	0.158632	0.108943	0.16476	0.043289	0.751823	0.952847	0.499984	0.597749	0.75274	0.763281	0.791582	0.699867	0.736801	0.724661	0.09129
	TE	111.584	51.5867	155.932	174.174	110.266	111.682	119.533	95.0477	114.241	110.983	506.153	449.345	562.292	557.807	492.033	476.252	458.815	539.066	462.747	562.941	132.888	31.7895	171.099	196.968	114.547	133.436	108.361	122.154	114.62	111.433	310.882
	HS	0	0	0	0	0	0	0	0	0	0	0	5e-06	0.750116	0.5	0.250015	0.250026	9e-06	0.500001	0.250003	0.750111	132.888	31.7895	171.099	196.968	114.547	133.436	108.361	122.154	114.62	111.433	310.882
M3M4M7_All	QLC	0.912729	0.842667	0.741474	0.823421	0.877202	0.864502	0.880442	0.91201	0.854247	0.894565	0.395245	0.405869	0.191105	0.410489	0.421385	0.417566	0.285707	0.402556	0.382992	0.486664	0.968558	0.989619	0.680207	0.936443	0.968558	0.968558	0.978897	0.968558	0.97371	0.963115	0.192576
	TE	57.2517	27.3835	117.417	96.6655	92.7288	59.8211	44.5299	72.9597	64.5244	67.9126	400.568	466.555	633.424	550.411	450.737	429.078	524.025	417.444	471.105	378.488	80.6266	5.5227	131.649	106.98	76.1658	82.1398	66.6265	82.826	76.4631	81.1525	317.69
	HS	0	0	0	0	0	0	0	0	0	0	0	0	0.333583	0.333333	0.333333	0.333333	3.7e-05	0	0	0	80.6266	5.5227	131.649	106.98	76.1658	82.1398	66.6265	82.826	76.4631	81.1525	317.69
M1M3M4M7_All	QLC	0.632615	0.867016	0.579614	0.454318	0.791807	0.790037	0.65384	0.671364	0.724107	0.707976	0.134627	0.232801	0.044098	0.166265	0.031679	0.11321	0.144986	0.133423	0.211126	0.107671	0.66733	0.94462	0.49845	0.620698	0.669804	0.725082	0.765313	0.67529	0.671106	0.609284	0.10871
	TE	85.418	65.405	177.081	179.514	104.696	102.083	124.649	123.753	102.33	103.157	511.053	423.452	551.808	531.656	569.798	554.65	522.18	526.068	450.61	552.007	104.112	40.462	189.856	164.813	96.5866	102.946	104.337	119.569	113.223	124.489	295.45
	HS	0	0	0	0	0	0	0	0	0	0	7.5e-05	0	0.250057	0.250001	0.500981	6e-06	0	3.5e-05	0	0.00022	104.112	40.462	189.856	164.813	96.5866	102.946	104.337	119.569	113.223	124.489	295.45
M2M3M4M7_All	QLC	0.688044	0.699583	0.44413	0.618037	0.586806	0.597466	0.607179	0.612916	0.647602	0.64357	0.137519	0.067449	0.045943	0.121694	0.149142	0.030806	0.172948	0.067832	0.032809	0.035859	0.62653	0.700168	0.383456	0.60288	0.643367	0.626435	0.667269	0.622725	0.662935	0.685063	0.131801
	TE	93.1732	85.2961	225.977	196.232	185.835	185.098	217.435	184.821	173.481	165.78	603.801	630.242	637.121	608.513	637.685	647.133	578.312	615.31	640.181	604.969	187.192	101.728	243.226	269.294	175.304	197.083	152.868	176.55	178.562	164.632	358.333
	HS	0	0	0	0	8e-06	1e-06	0	0	0	0	0.250001	0.250004	1	0.500003	0.000387	0.500002	9e-06	0.500008	0.500058	0.75	187.192	101.728	243.226	269.294	175.304	197.083	152.868	176.55	178.562	164.632	358.333
M1M2M3M4M7_All	QLC	0.641461	0.74912	0.398235	0.475502	0.546172	0.524288	0.629632	0.607356	0.612802	0.525092	0.016667	0.065079	0	0	0	0.043516	0.028195	0.035618	0.041085	0.026927	0.537084	0.728365	0.40032	0.413914	0.561717	0.569795	0.608931	0.47529	0.475819	0.522464	0.056224
	TE	126.375	76.5015	255.502	176.822	150.509	163.254	152.73	168.316	158.307	169.657	569.366	561.736	617.801	620.656	631.66	609.626	619.403	613.27	597.954	573.835	185.173	103.992	246.238	263.607	182.651	182.868	159.696	191.206	179.712	173.566	390.991
	HS	0	0	0	1e-05	0	0	0	0	0	0	0.200043	0.200088	1	1	0.600159	0.400206	0.80001	0.6	0.200002	0.2	185.173	103.992	246.238	263.607	182.651	182.868	159.696	191.206	179.712	173.566	390.991
M5M7_All	QLC	0.781977	0.892898	0.74609	0.641352	0.739151	0.742593	0.583814	0.592593	0.643188	0.556977	0.406977	0.406977	0.406977	0.406977	0.406977	0.470258	0.406977	0.406977	0.406977	0.406977	0.894477	0.606977	0.872093	0.861522	0.869797	0.869797	0.869797	0.894477	0.894477	0.881977	0.406977
	TE	203.184	62.502	188.5	321.543	304.924	293.222	300.754	327.459	305.543	300.178	579.443	533.58	488.481	658.002	678.065	533.58	752.801	591.606	519.25	680.871	209.959	136.809	177.414	313.125	217.679	225.821	212.987	218.101	201.664	188.608	338.076
	HS	0.5	0	0.5	5.1e-05	0	0	1e-06	0.5	0.000102	2e-06	0.002359	0.000481	1	1	1	0.500255	1	1	1	1	209.959	136.809	177.414	313.125	217.679	225.821	212.987	218.101	201.664	188.608	338.076
M1M5M7_All	QLC	0.775362	0.789773	0.527778	0.706886	0.652778	0.527778	0.683245	0.743723	0.763381	0.640351	0.392581	0.384743	0.397352	0.347601	0.401913	0.385726	0.378663	0.265802	0.42067	0.392515	0.664773	0.701032	0.523856	0.659145	0.661049	0.661049	0.64939	0.664773	0.664773	0.657087	0.262894
	TE	65.27	9.56092	89.0929	84.7451	146.343	141.821	98.3963	103.872	101.848	111.343	425.584	527.04	581.922	628.487	482.234	495.075	509	633.696	392.737	510.151	29.1397	61.2731	110.148	38.0775	30.6835	31.9547	41.6242	26.0357	26.0357	60.2299	311.534
	HS	0	0	0	0	0	0	0	0	0	0	0.333333	0.333333	0.333333	0.333333	0.333333	0.333333	0.333333	0.333529	2.2e-05	0.333333	29.1397	61.2731	110.148	38.0775	30.6835	31.9547	41.6242	26.0357	26.0357	60.2299	311.534
M2M5M7_All	QLC	0.77054	0.650538	0.764609	0.606482	0.617921	0.606482	0.66854	0.650182	0.659526	0.732148	0.476204	0.472664	0.403096	0.432362	0.379175	0.436422	0.444284	0.495986	0.495766	0.388028	0.649815	0.761867	0.635695	0.647273	0.647273	0.641836	0.644656	0.644656	0.644287	0.652756	0.250122
	TE	59.1965	44.4164	30.8439	87.8303	87.0389	89.3055	79.9909	77.9617	80.4756	75.2087	347.492	352.002	480.114	456.057	510.537	461.22	474.866	373.408	388.953	472.163	36.1223	29.3024	45.608	66.8476	40.7897	42.2205	53.7785	31.3985	31.641	26.8668	290.42
	HS	0	0	0	0	0	0	0	0	0	0	0.333333	0.333333	0.333333	0.333333	0.333333	0.333333	8.8e-05	0.333333	0.000391	0.000221	36.1223	29.3024	45.608	66.8476	40.7897	42.2205	53.7785	31.3985	31.641	26.8668	290.42
M1M2M5M7_All	QLC	0.646779	0.641818	0.604157	0.467177	0.541249	0.555615	0.561334	0.542254	0.528044	0.532089	0.316582	0.25283	0.172169	0.241308	0.212428	0.295736	0.095259	0.237442	0.159573	0.216543	0.54388	0.716933	0.432696	0.447622	0.541396	0.56327	0.636716	0.515598	0.523204	0.583014	0.094359
	TE	64.5714	69.7918	68.8963	118.979	81.2041	74.2436	92.3961	78.6528	85.709	112.681	410.223	433.981	458.229	509.716	472.621	398.343	489.492	446.221	480.324	444.791	66.7803	27.9535	71.7148	121.473	69.114	68.9315	74.3461	69.4857	69.8071	61.1558	295.068
	HS	0	0	0	0	0	0	0	0	0	0	0	0	0.25	0.250004	0.250124	0	0.5	0.000144	0.250003	4e-06	66.7803	27.9535	71.7148	121.473	69.114	68.9315	74.3461	69.4857	69.8071	61.1558	295.068
M3M5M7_All	QLC	0.751325	0.840648	0.622353	0.601773	0.706192	0.662578	0.66854	0.704677	0.684779	0.732148	0.517606	0.548029	0.42467	0.273997	0.474042	0.456676	0.47436	0.475733	0.455541	0.473321	0.649815	0.753392	0.628553	0.641832	0.647273	0.641836	0.644656	0.644656	0.644287	0.652756	0.284346
	TE	52.3327	38.5529	38.9643	89.4993	86.8522	86.5849	79.9909	78.8629	82.1045	75.2087	418.619	320.312	445.785	434.784	471.32	424.516	397.837	331.43	333.351	342.454	36.1223	34.9663	40.2893	92.8806	40.7897	42.2205	52.3819	31.3985	31.641	26.8668	250.604
	HS	0	0	0	0	0	0	0	0	0	0	0.333333	5e-06	0.000183	3.5e-05	0.333333	0.333333	0.333333	0.333333	0.333333	0.333333	36.1223	34.9663	40.2893	92.8806	40.7897	42.2205	52.3819	31.3985	31.641	26.8668	250.604
M1M3M5M7_All	QLC	0.49836	0.623091	0.483062	0.452369	0.571406	0.469854	0.463421	0.444774	0.444111	0.470907	0.21473	0.280228	0.166653	0.269774	0.217269	0.274703	0.289196	0.1751	0.152789	0.276888	0.432405	0.671011	0.378109	0.441467	0.431349	0.454643	0.530174	0.381974	0.381944	0.430135	0.092775
	TE	79.2323	87.5018	86.9486	120.505	94.1047	100.66	95.6574	83.6823	85.6644	129.006	478.083	452.902	512.575	419.657	512.814	459.663	440.601	519.445	558.755	461.543	78.7078	41.5832	103.146	131.624	75.8277	72.5998	81.799	91.6381	86.4868	77.5655	304.147
	HS	0	0	0	0	0	0	0	0	0	0	0.25	0.000175	0.25006	7e-06	0.250005	1.9e-05	6.3e-05	0.25	0.250002	9e-06	78.7078	41.5832	103.146	131.624	75.8277	72.5998	81.799	91.6381	86.4868	77.5655	304.147
M2M3M5M7_All	QLC	0.422378	0.534448	0.450716	0.391446	0.491746	0.439399	0.452824	0.422539	0.466887	0.460995	0.076115	0.222136	0.185911	0.157686	0.17966	0.101022	0.191996	0.159648	0.189225	0.142139	0.455498	0.486966	0.465304	0.474244	0.463409	0.450074	0.462786	0.473526	0.471996	0.47898	0.082395
	TE	98.1092	102.125	84.8121	149.899	106.186	117.611	133.913	116.463	114.088	149.828	575.635	531.359	568.068	540.723	594.07	554.792	557.749	533.88	508.364	540.619	84.8914	74.2537	89.3911	150.722	84.3283	90.6267	87.5891	94.677	77.3345	74.2258	350.09
	HS	0	0	0	0	0	0	0	0	0	0	0.250031	4e-05	0.000235	2.5e-05	0.25	0.250032	0.250001	0.250121	0.25	5.4e-05	84.8914	74.2537	89.3911	150.722	84.3283	90.6267	87.5891	94.677	77.3345	74.2258	350.09
M1M2M3M5M7_All	QLC	0.375216	0.483191	0.378427	0.302486	0.402602	0.363157	0.410093	0.372414	0.329923	0.321494	0.009565	0.015385	0.030199	0.009074	0.034322	0.017841	0.018858	0.018315	0.014879	0.014454	0.368082	0.551349	0.311515	0.251481	0.382979	0.395904	0.398024	0.340176	0.370058	0.371852	0.015076
	TE	119.688	92.8355	133.476	183.91	159.102	156.488	148.393	133.649	130.498	139.677	579.809	574.66	581.841	577.225	579.635	580.986	604.819	593.568	572.587	607.208	133.845	74.5834	131.708	188.31	124.885	124.982	113.798	132.02	121.005	110.821	339.722
	HS	0	0	0	0	0	0	0	0	0	0	0.200175	0.200005	0.60003	0.600027	0.60007	0.800001	0.400188	0.8	0.600565	0.400022	133.845	74.5834	131.708	188.31	124.885	124.982	113.798	132.02	121.005	110.821	339.722
M4M5M7_All	QLC	0.814218	0.6629	0.836204	0.705904	0.682813	0.728303	0.669984	0.790313	0.761543	0.669984	0.39341	0.40153	0.367655	0.341021	0.39663	0.439134	0.393458	0.360527	0.376254	0.432963	0.664773	0.7143	0.554762	0.659145	0.661049	0.65678	0.660996	0.638095	0.638095	0.662868	0.167983
	TE	59.6792	20.4274	92.5853	95.1577	103.451	100.085	99.4854	102.97	104.072	107.758	653.728	628.29	792.637	687.719	695.51	610.852	612.803	613.86	750.327	720.968	29.2469	43.6186	100.394	38.0775	32.5472	43.6913	31.0043	49.6242	49.6242	32.1859	504.115
	HS	0	0	0	0	0	0	0	0	0	0	0.333333	0.333333	0.000216	0.333333	0.333333	0.000486	5e-06	0.333333	1.1e-05	3.9e-05	29.2469	43.6186	100.394	38.0775	32.5472	43.6913	31.0043	49.6242	49.6242	32.1859	504.115
M1M4M5M7_All	QLC	0.755072	0.711461	0.731343	0.742982	0.76364	0.695251	0.658044	0.704318	0.728092	0.658044	0.148192	0.023622	0.165701	0.050687	0.18201	0.115101	0.042067	0.164759	0.135752	0.126055	0.725181	0.684808	0.530686	0.680094	0.722406	0.719279	0.699862	0.714053	0.716009	0.701016	0.111079
	TE	67.5456	32.1087	75.4214	103.294	91.7827	91.7363	121.079	112.069	117.26	137.412	669.26	727.705	710.15	758.151	670.303	705.862	709.475	655.537	628.505	674.04	29.5283	30.0654	90.1526	66.5648	29.7747	33.8984	33.6944	35.709	32.8874	47.6084	398.716
	HS	0	0	0	0	0	0	0	0	0	0	0.250081	1	0.25	0.500176	0.000142	0.250023	0.250222	0.250003	5e-06	6.6e-05	29.5283	30.0654	90.1526	66.5648	29.7747	33.8984	33.6944	35.709	32.8874	47.6084	398.716
M2M4M5M7_All	QLC	0.537036	0.622581	0.594267	0.527076	0.558149	0.618792	0.540206	0.539829	0.530168	0.520904	0.278429	0.259039	0.078987	0.081553	0.043961	0.203549	0.216484	0.16516	0.255795	0.231814	0.643626	0.729375	0.473576	0.607446	0.638006	0.625847	0.635555	0.628953	0.621011	0.658274	0.111782
	TE	86.1528	57.4852	102.509	109.614	73.4519	77.2084	109.376	94.8143	104.521	118.193	492.401	550.412	639.088	569.027	616.031	620.952	518.105	554.624	452.563	549.752	83.1549	17.6237	106.06	135.093	89.4609	90.8554	82.1636	78.4594	88.2148	63.2441	341.132
	HS	0	0	0	0	0	0	0	0	0	0	5e-06	5.5e-05	0.250162	6.2e-05	1	0	0.25	0.5	5e-06	3e-05	83.1549	17.6237	106.06	135.093	89.4609	90.8554	82.1636	78.4594	88.2148	63.2441	341.132
M1M2M4M5M7_All	QLC	0.560777	0.529279	0.512881	0.529948	0.550752	0.501943	0.544191	0.509884	0.57859	0.569715	0.053245	0.026925	0	0.035119	0.037292	0.012625	0.011111	0.043019	0.1231	0.012632	0.606142	0.767316	0.387693	0.482752	0.587615	0.601359	0.633303	0.553805	0.586476	0.616194	0.060399
	TE	74.9826	76.5209	97.805	102.698	76.0422	71.0357	96.2435	72.3561	70.8516	93.492	571.054	550.038	579.26	607.669	552.657	620.927	596.346	622.388	586.042	541.358	91.6683	17.8783	116.975	133.387	81.5794	91.4897	78.3114	74.8221	85.1664	82.0786	345.828
	HS	0	0	0	0	0	0	0	0	0	0	0.2	0.200477	0.400038	0.60003	0.200276	0.800265	0.200016	0.400007	0.200034	0.200001	91.6683	17.8783	116.975	133.387	81.5794	91.4897	78.3114	74.8221	85.1664	82.0786	345.828
M3M4M5M7_All	QLC	0.666993	0.621567	0.647465	0.629899	0.619843	0.637225	0.617115	0.582066	0.645506	0.555543	0.263293	0.256365	0.184435	0.202153	0.09104	0.170188	0.253135	0.253503	0.28594	0.264763	0.71378	0.733572	0.484432	0.692581	0.711873	0.707796	0.717665	0.713775	0.713498	0.711903	0.131057
	TE	45.0798	56.4471	79.1808	71.552	69.2699	70.5215	70.7904	73.892	65.5192	116.561	607.039	568.53	567.951	574.653	617.045	629.235	550.503	530.589	520.717	467.023	57.4667	14.9407	80.3043	92.3024	58.0499	61.6155	59.1559	55.0661	53.1442	52.175	305.225
	HS	0	0	0	0	0	0	0	0	0	0	0.000269	1e-06	7.8e-05	1e-06	0.250056	0.5	0.25006	0.000322	0.250005	2.7e-05	57.4667	14.9407	80.3043	92.3024	58.0499	61.6155	59.1559	55.0661	53.1442	52.175	305.225
M1M3M4M5M7_All	QLC	0.488648	0.513148	0.423053	0.514382	0.52776	0.585557	0.490024	0.497206	0.535735	0.423463	0.02264	0.018219	0.016744	0.011708	0.046424	0.047114	0.024826	0.02929	0.046209	0.029229	0.502595	0.735305	0.372261	0.483298	0.552177	0.572206	0.593796	0.489061	0.552534	0.486831	0.046739
	TE	64.2106	79.3537	114.955	95.5526	80.8136	77.1349	111.451	99.6705	88.3805	131.721	624.764	624.783	642.599	591.848	579.465	627.321	590.909	604.241	582.76	598.06	73.357	19.9131	120.053	121.95	70.2823	77.1051	73.1706	81.4348	74.8326	76.484	334.248
	HS	0	0	0	0	0	0	0	0	0	0	0.400003	0.400011	0.600012	0.400232	0.200005	0.400107	0.4	0.200063	0.200116	0.00018	73.357	19.9131	120.053	121.95	70.2823	77.1051	73.1706	81.4348	74.8326	76.484	334.248
M2M3M4M5M7_All	QLC	0.520046	0.47599	0.417798	0.379655	0.455885	0.468396	0.404601	0.501929	0.48731	0.445383	0.045035	0.029357	0.02376	0.034559	0.058018	0	0.033487	0.054929	0.009074	0.015844	0.460662	0.577904	0.294066	0.470667	0.502334	0.456572	0.527992	0.502159	0.503707	0.54201	0.063326
	TE	64.6946	97.5957	149.219	123.539	118.479	121.735	199.37	126.742	125.149	138.135	609.626	638.253	644.849	668.206	661.529	663.09	657.409	638.117	654.893	697.475	122.637	59.2278	150.548	181.075	117.212	125.882	109.243	112.629	117.071	97.675	360.964
	HS	0	0	0	0	0	0	0	0	0	0	0.2	0.200006	0.20031	0.200157	0.200089	0.800075	0.400033	0.200004	0.400001	0.400076	122.637	59.2278	150.548	181.075	117.212	125.882	109.243	112.629	117.071	97.675	360.964
M1M2M3M4M5M7_All	QLC	0.472764	0.47671	0.348936	0.363941	0.43894	0.427641	0.355371	0.382949	0.438593	0.365439	0.012401	0	0	0.008696	0	0	0	0	0	0.009401	0.421606	0.618403	0.307635	0.321252	0.457586	0.439319	0.501437	0.406062	0.450071	0.447543	0
	TE	95.6054	79.7037	169.816	125.17	105.807	107.364	122.727	125.38	114.432	150.282	636.935	639.383	643.42	663.167	647.28	600.613	617.856	646.399	654.449	621.834	129.055	47.1062	169.343	189.496	131.757	129.4	118.434	135.43	126.951	127.307	403.758
	HS	0	0	0	0	0	0	0	0	0	0	0.166754	0.833335	0.8334	0.667449	0.666731	0.500117	0.666675	0.500799	0.666724	0.166763	129.055	47.1062	169.343	189.496	131.757	129.4	118.434	135.43	126.951	127.307	403.758
M6M7_All	QLC	1	1	0.795513	1	1	1	1	1	1	1	0.926786	0.912853	0.836413	0.924688	0.987179	0.95055	0.912784	0.899267	0.901283	0.962492	0.753165	0.753165	0.654487	0.8	0.753165	0.753165	0.753165	0.753165	0.753165	0.753165	0.362418
	TE	0	0	8.6348	0	0	0	0	0	0	0	31.008	44.5025	47.8298	23.8909	4.30406	16.5305	27.6179	23.8251	34.6099	16.3556	43.2094	46.5328	42.9662	28.6828	39.2232	36.8696	39.2232	41.3486	43.2094	45.9147	143.542
	HS	0	0	0	0	0	0	0	0	0	0	0	0	0	0	0	0	0	0	0	0	43.2094	46.5328	42.9662	28.6828	39.2232	36.8696	39.2232	41.3486	43.2094	45.9147	143.542
M1M6M7_All	QLC	0.786325	0.666667	0.632082	0.759435	1	1	0.666667	0.666667	0.735043	0.666667	0.606997	0.536833	0.535258	0.513308	0.585679	0.701971	0.555767	0.59171	0.594034	0.582087	0.932328	0.889316	0.719658	0.772064	0.987577	0.987577	0.987577	0.911495	0.963002	1	0.390666
	TE	12.1235	26.8803	65.4424	51.7859	0	0	22.6292	25.5753	24.1642	25.5753	89.0486	107.558	164.659	163.072	138.993	130.846	130.113	108.305	85.0314	104.827	14.523	13.119	50.0649	39.1066	10.706	7.71345	7.71345	18.3648	14.6698	0	102.831
	HS	0	0	0	0	0	0	1e-06	0	0	1e-06	0	0	1e-05	0.333333	0	0	2e-06	0	0	0	14.523	13.119	50.0649	39.1066	10.706	7.71345	7.71345	18.3648	14.6698	0	102.831
M2M6M7_All	QLC	0.871038	0.837838	0.649547	0.694058	0.768243	0.737772	0.807508	0.748889	0.759087	0.819064	0.489281	0.549091	0.554412	0.392715	0.298644	0.48954	0.414755	0.532414	0.52468	0.467074	0.774593	0.885965	0.72157	0.722196	0.786341	0.783365	0.824561	0.777569	0.780545	0.804529	0.404019
	TE	39.0292	14.0948	72.8949	76.2661	59.0036	70.8788	51.0845	55.935	54.5033	43.1774	201.154	170.211	158.329	293.992	232.848	213.4	232.108	170.883	145.855	178.374	26.9989	14.6897	34.8175	48.9368	23.3785	21.7124	8.99083	23.7961	21.8378	16.2915	169.73
	HS	0	0	3.5e-05	0	0	0	0	0	0	0	1.4e-05	0	0	0.333334	0.333333	6.5e-05	5e-06	0.000234	0	0	26.9989	14.6897	34.8175	48.9368	23.3785	21.7124	8.99083	23.7961	21.8378	16.2915	169.73
M1M2M6M7_All	QLC	0.63994	0.77051	0.59201	0.531784	0.798297	0.696369	0.529545	0.586628	0.584402	0.550304	0.190743	0.184125	0.209623	0.07671	0.088849	0.06537	0.124275	0.082572	0.22474	0.047975	0.668708	0.843437	0.534407	0.550057	0.685563	0.690365	0.871973	0.644294	0.619389	0.674093	0.198447
	TE	65.9352	18.6237	103.992	174.784	93.8915	97.8685	67.7265	97.627	97.2551	67.8743	355.014	352.341	311.429	348.39	378.565	350.878	321.878	336.192	280.614	400.768	62.1336	25.4017	88.5489	120.216	66.9593	67.123	50.0642	77.623	78.5378	67.2328	186.603
	HS	0	0	0	0	0	0	0	0	0	0	0.250001	5.9e-05	0.5	0.750016	0.500225	0.75	0.250001	0.250007	0.25	0.750171	62.1336	25.4017	88.5489	120.216	66.9593	67.123	50.0642	77.623	78.5378	67.2328	186.603
M3M6M7_All	QLC	0.972034	0.837838	0.65223	0.809972	0.898834	0.951383	0.950515	0.971252	0.971252	0.915403	0.454952	0.426167	0.490649	0.507988	0.49061	0.411568	0.482088	0.534311	0.421579	0.422577	0.82176	0.99435	0.740954	0.772503	0.909748	0.845609	1	0.848434	0.839679	0.95614	0.271343
	TE	11.3641	19.464	58.1674	37.3459	33.9569	22.291	7.58946	8.43059	8.43059	13.7192	205.941	226.88	172.547	182.739	178.683	204.829	181.217	184.394	234.186	219.683	8.7704	7.05316	45.293	36.9942	12.622	16.5375	0	20.1794	18.7396	2.72677	203.28
	HS	0	0	0	0	0	0	0	0	0	0	0	0	4e-06	0	0	0	0	0	1e-06	0	8.7704	7.05316	45.293	36.9942	12.622	16.5375	0	20.1794	18.7396	2.72677	203.28
M1M3M6M7_All	QLC	0.774628	0.786463	0.455121	0.617792	0.734735	0.6745	0.654276	0.704289	0.58925	0.584768	0.163447	0.133909	0.209412	0.039076	0.087921	0.149608	0.10016	0.073791	0.105506	0.041985	0.692351	0.936855	0.494159	0.546248	0.733259	0.706401	0.775976	0.660729	0.64957	0.670024	0.133387
	TE	59.4688	40.8862	122.175	140.166	77.7268	105.262	72.1255	68.5136	111.426	84.5144	288.375	329.135	359.719	386.331	348.647	327.545	328.016	382.574	327.019	384.628	69.5375	39.7668	126.72	119.257	62.0205	68.0864	64.2689	93.1172	96.945	72.007	225.747
	HS	0	0	2e-06	0	0	0	0	0	0	0	0.25	0.25	0.250114	1	0.500057	0.250004	4.1e-05	0.500001	0.250022	0.750112	69.5375	39.7668	126.72	119.257	62.0205	68.0864	64.2689	93.1172	96.945	72.007	225.747
M2M3M6M7_All	QLC	0.640944	0.699968	0.582524	0.451637	0.669849	0.556166	0.652841	0.556665	0.661237	0.690586	0.150737	0.092594	0.04837	0.042452	0.142115	0.047738	0.081333	0.083356	0.056737	0.0363	0.592639	0.720869	0.550551	0.573863	0.608631	0.589027	0.635509	0.613307	0.613926	0.611536	0.139942
	TE	115.385	65.4297	109.76	194.639	141.873	146.61	141.319	130.517	128.589	98.5812	347.812	426.079	434.108	444.28	377.238	443.331	389.165	410.322	422.675	408.065	80.9809	84.6728	95.5973	139.209	83.0828	77.6921	65.7976	74.0722	72.5969	75.7697	252.669
	HS	0	0	0	0	0	0	0	0	0	0	0.250001	0.500022	1	0.75	0.250001	1	0.750003	0.500208	0.50041	0.500092	80.9809	84.6728	95.5973	139.209	83.0828	77.6921	65.7976	74.0722	72.5969	75.7697	252.669
M1M2M3M6M7_All	QLC	0.504676	0.683827	0.429413	0.387771	0.531717	0.560324	0.463968	0.4726	0.582839	0.484428	0.009821	0.024298	0.033218	0.020697	0.034723	0.017992	0.013504	0.006897	0.01829	0.015015	0.482445	0.749881	0.405761	0.380181	0.555908	0.548844	0.601733	0.551349	0.488361	0.588847	0.083272
	TE	131.426	67.9073	165.268	225.183	169.087	179.28	170.252	163.679	168.708	160.237	416.623	429.213	426.893	473.555	487.202	488.262	484.111	459.05	436.308	428.005	126.126	71.8376	162.546	188.484	129.141	125.168	104.53	129.344	124.122	111.189	288.476
	HS	0	0	0	3.7e-05	0	0	0	0	0	0	0.600001	0.400003	0.600017	0.800013	0.600004	0.800112	0.600238	0.800114	0.800007	0.800208	126.126	71.8376	162.546	188.484	129.141	125.168	104.53	129.344	124.122	111.189	288.476
M4M6M7_All	QLC	0.918827	0.803419	0.751968	0.744634	0.895062	0.730793	0.91028	0.927188	0.918827	0.924807	0.316509	0.337069	0.32552	0.295141	0.21309	0.306219	0.361195	0.272614	0.24309	0.350724	0.738928	0.728593	0.689751	0.740908	0.738928	0.738928	0.747475	0.738928	0.738928	0.738928	0.236238
	TE	33.7464	8.46231	64.8375	32.9315	50.0146	67.3745	26.1663	20.053	16.8794	21.6234	220.223	314.961	293.63	334.296	397.419	365.337	269.537	349.933	305.314	308.583	66.825	92.0566	68.3345	57.4696	71.273	69.462	60.7178	69.462	70.7572	59.4598	270.986
	HS	0	0	1e-06	0	0	0	0	0	0	0	0.333333	1e-06	0	0.333339	0.666667	0.000116	0.333334	0.333335	0.333334	0.333349	66.825	92.0566	68.3345	57.4696	71.273	69.462	60.7178	69.462	70.7572	59.4598	270.986
M1M4M6M7_All	QLC	0.849579	0.770833	0.503082	0.734384	0.704875	0.824049	0.708418	0.724488	0.706632	0.718516	0.132906	0.172512	0.082921	0.259312	0.241843	0.165805	0.193588	0.24784	0.221346	0.209526	0.69885	0.752727	0.483662	0.648278	0.694007	0.694007	0.693266	0.682912	0.689617	0.75797	0.160332
	TE	21.8094	21.715	103.955	50.8667	46.0788	59.7709	31.6412	32.2097	41.7191	45.0212	430.075	416.801	399.894	332.673	416.522	388.341	334.027	398.129	347.547	437.306	70.2304	74.7634	120.59	104.644	68.8241	69.7607	66.9108	79.6379	74.0868	57.891	232.026
	HS	0	0	0	0	0	0	0	0	0	0	0.5	0.500193	1	0.250001	0.5	0.25001	0.5	0.25003	0.250064	0.250001	70.2304	74.7634	120.59	104.644	68.8241	69.7607	66.9108	79.6379	74.0868	57.891	232.026
M2M4M6M7_All	QLC	0.700186	0.694666	0.498106	0.449185	0.636591	0.596225	0.68213	0.662763	0.623258	0.694154	0.060305	0.210368	0.081861	0.078954	0.06555	0.123301	0.038607	0.179285	0.181174	0.131441	0.730385	0.79679	0.478188	0.593213	0.742719	0.728369	0.737436	0.63775	0.625355	0.744395	0.113064
	TE	112.84	36.0117	124.69	145.472	116.448	122.455	115.899	114.044	118.449	112.568	502.029	372.971	494.098	485.274	457.108	394.81	450.092	456.517	464.496	485.401	86.5219	39.1652	128.312	135.402	89.72	99.777	76.3404	96.0655	98.3533	71.6733	272.314
	HS	0	0	0	0	0	0	0	0	0	0	0.750039	0.00032	0.250475	0.750021	1	0.250064	1	0.250063	0.250136	0.500026	86.5219	39.1652	128.312	135.402	89.72	99.777	76.3404	96.0655	98.3533	71.6733	272.314
M1M2M4M6M7_All	QLC	0.674399	0.65567	0.432768	0.406527	0.635253	0.563455	0.5856	0.663302	0.659494	0.519695	0.014835	0.02894	0.010263	0.029011	0.039876	0.025123	0.057367	0.053116	0.04612	0.076735	0.589041	0.71789	0.395633	0.519477	0.600877	0.577678	0.628594	0.542452	0.513343	0.573555	0.090655
	TE	94.4364	50.8925	152.965	142.802	104.802	112.786	109.78	92.3718	110.579	103.261	514.682	467.992	474.475	436.418	451.411	487.172	480.125	462.501	404.508	434.159	99.7786	40.8796	129.995	143.75	93.4293	90.3966	82.5379	104.485	100.199	90.0451	264.344
	HS	0	0	0	0	0	0	0	0	0	0	1	0.800042	0.800076	0.600086	0.6	0.400039	0.200012	0.40002	0.200019	0.2	99.7786	40.8796	129.995	143.75	93.4293	90.3966	82.5379	104.485	100.199	90.0451	264.344
M3M4M6M7_All	QLC	0.865037	0.743909	0.614111	0.561053	0.764534	0.84144	0.731727	0.726603	0.669281	0.85974	0.230432	0.209199	0.095479	0.208723	0.184116	0.204676	0.253087	0.227781	0.242469	0.189438	0.708783	0.808855	0.487026	0.766178	0.816364	0.801	0.824385	0.709407	0.708783	0.784418	0.222988
	TE	57.3906	28.47	98.454	103.315	72.1029	52.7019	55.8296	72.8837	127.976	45.6763	402.904	437.735	523.531	405.599	419.325	496.514	343.451	384.08	415.078	455.185	61.5091	28.4948	110.302	75.4322	53.7134	58.3523	48.0174	65.4499	59.3347	61.1947	277.761
	HS	0	0	0	0	0	0	0	0	0	0	0.25	0.250011	0.750141	0.250274	0.500001	0.5	9.1e-05	0.250005	0.250004	0.250011	61.5091	28.4948	110.302	75.4322	53.7134	58.3523	48.0174	65.4499	59.3347	61.1947	277.761
M1M3M4M6M7_All	QLC	0.641767	0.680812	0.47878	0.409336	0.692719	0.619171	0.610602	0.634447	0.53266	0.698155	0.140198	0.117035	0.02693	0.015547	0.098415	0.112434	0.129294	0.121789	0.050923	0.094026	0.492509	0.735578	0.382432	0.491225	0.546877	0.573049	0.609998	0.532427	0.536565	0.506613	0.066411
	TE	74.0526	72.2428	137.822	134.085	108.875	85.6012	88.5272	116.358	117.428	99.4363	402.782	410.205	469.245	489.532	467.523	471.935	428.393	404.061	485.746	435.359	80.5407	44.4716	149.283	122.362	77.3005	81.7354	80.7742	97.2174	93.6617	98.2642	276.746
	HS	0	0	0	0	0	0	0	0	0	0	0.2	2.2e-05	0.600216	0.800007	0.4	0.200652	0.200022	0.2	0.200009	0.000209	80.5407	44.4716	149.283	122.362	77.3005	81.7354	80.7742	97.2174	93.6617	98.2642	276.746
M2M3M4M6M7_All	QLC	0.719263	0.727508	0.506628	0.520045	0.570625	0.556677	0.517736	0.575488	0.598456	0.5731	0.01311	0.04882	0	0.026587	0.035455	0.040707	0.031476	0.04715	0.040473	0.035367	0.489871	0.569416	0.301209	0.466761	0.495411	0.491385	0.529118	0.495034	0.491984	0.538976	0.07363
	TE	76.7474	32.8884	176.223	170.14	155.581	160.492	174.424	150.533	144.226	157.011	503.719	480.357	542.795	508.666	496.332	490.999	477.264	495.496	502.359	507.608	134.74	57.9834	178.311	180.742	129.171	131.859	106.124	122.282	127.689	110.79	306.477
	HS	0	0	0	0	0	0	0.00017	0	0	0	0.8	0.000102	0.800202	0.8	1.4e-05	0.400028	0.400016	0.200129	0.400018	0.40002	134.74	57.9834	178.311	180.742	129.171	131.859	106.124	122.282	127.689	110.79	306.477
M1M2M3M4M6M7_All	QLC	0.584936	0.772334	0.335027	0.509328	0.40711	0.472588	0.47293	0.446116	0.458849	0.46471	0.024968	0	0	0	0.00744	0.010479	0	0	0.012289	0.011668	0.437707	0.592175	0.328481	0.320779	0.452285	0.45241	0.489852	0.400841	0.437834	0.41254	0.039549
	TE	120.679	48.1761	178.199	165.916	168.327	158.169	157.335	148.931	144.629	152.345	572.04	546.125	558.02	545.599	506.901	541.577	496.513	499.129	542.943	511.046	140.659	69.2557	188.442	193.167	136.364	142.426	120.197	149.492	139.598	130.108	300.551
	HS	0	0	0	0	0	0	1e-06	0	0	0	0.333473	0.83343	1	1	0.500146	0.667172	0.833389	0.333344	0.500103	0.166667	140.659	69.2557	188.442	193.167	136.364	142.426	120.197	149.492	139.598	130.108	300.551
M5M6M7_All	QLC	0.696326	0.732024	0.671326	0.615076	0.648706	0.654659	0.624452	0.562992	0.661766	0.607992	0.280941	0.229659	0.230567	0.362361	0.266126	0.229659	0.279814	0.302494	0.229659	0.229659	0.725492	0.696326	0.554616	0.565714	0.562992	0.562992	0.562992	0.725492	0.725492	0.725492	0.229659
	TE	103.151	52.5052	87.3944	141.049	147.547	137.437	133.611	133.757	126.982	137.849	376.228	380.267	392.308	374.321	432.037	437.511	433.202	406.674	419.043	451.303	155.015	138.915	119.399	143.406	158.295	149.751	133.281	152.712	156.753	138.14	286.402
	HS	0	0	0	0	1e-05	0	0	0	0	0	0.333333	0.000222	0.66669	0.333333	0.333333	0.666667	0.333352	0.333333	0.000256	0.333333	155.015	138.915	119.399	143.406	158.295	149.751	133.281	152.712	156.753	138.14	286.402
M1M5M6M7_All	QLC	0.798632	0.703708	0.622734	0.602359	0.767795	0.745956	0.495782	0.616212	0.55377	0.508191	0.240607	0.245722	0.178558	0.212056	0.305291	0.288033	0.219922	0.263009	0.24264	0.158482	0.730502	0.769524	0.421417	0.582751	0.736469	0.736469	0.72181	0.720831	0.720831	0.741377	0.221373
	TE	28.1885	14.1815	65.3515	83.3277	54.7882	49.6373	60.7585	65.0811	62.0229	65.3761	439.43	416.29	471.589	472.127	380.092	430.09	461.629	415.525	390.151	423.383	26.101	44.062	108.846	37.328	20.4335	20.2024	27.3457	26.75	28.1117	42.9874	273.674
	HS	0	0	0	0	0	0	0	0	0	0	0.250065	0.250003	0.5	0.25	0.250015	0.250053	0.5	5e-05	0.25	0.500008	26.101	44.062	108.846	37.328	20.4335	20.2024	27.3457	26.75	28.1117	42.9874	273.674
M2M5M6M7_All	QLC	0.707252	0.572561	0.36679	0.472873	0.452361	0.441648	0.423611	0.453464	0.469664	0.461732	0.299264	0.338741	0.29004	0.283866	0.328578	0.363843	0.287756	0.307634	0.311021	0.292216	0.563842	0.762189	0.53009	0.527166	0.577442	0.568901	0.601913	0.566669	0.56416	0.592963	0.174455
	TE	33.1385	28.6369	60.8652	68.458	55.1271	54.8872	65.475	54.3469	58.5495	65.6476	351.916	360.582	341.433	365.489	297.157	315.595	350.148	330.128	379.549	385.969	30.135	19.0626	43.6673	57.8922	29.8811	31.2537	29.1579	25.4855	25.0415	20.3069	226.573
	HS	0	0	0	0	0	0	0	0	0	0	0.5	0.000362	0.5	4e-06	0.250226	0.250013	0.250055	0.25009	0.5	0.250062	30.135	19.0626	43.6673	57.8922	29.8811	31.2537	29.1579	25.4855	25.0415	20.3069	226.573
M1M2M5M6M7_All	QLC	0.551063	0.460134	0.474662	0.406898	0.630178	0.543422	0.423322	0.368129	0.364939	0.38398	0.207794	0.150973	0.110846	0.127885	0.149294	0.150363	0.117511	0.141419	0.12471	0.150981	0.54586	0.712174	0.420383	0.430641	0.649052	0.628262	0.670493	0.593319	0.605612	0.633133	0.077904
	TE	52.4106	57.7928	74.743	110.778	62.0651	69.1246	66.4531	74.9567	54.6917	77.9375	366.417	407.454	402.93	461.568	436.93	435.527	383.609	435.078	413.333	376.799	47.9526	19.2281	63.1701	91.4339	49.3092	46.9737	44.7428	49.7064	48.9018	39.4728	268.987
	HS	0	0	0	0	0	0	0	0	0	0	0.2	4.2e-05	0.4	0.4	0.4	0.4	0.400005	0.4	0.200101	0.2	47.9526	19.2281	63.1701	91.4339	49.3092	46.9737	44.7428	49.7064	48.9018	39.4728	268.987
M3M5M6M7_All	QLC	0.661313	0.697561	0.715013	0.490458	0.558647	0.594365	0.592516	0.679993	0.651742	0.605525	0.295739	0.250063	0.316191	0.262683	0.334696	0.31293	0.319153	0.34423	0.322566	0.299796	0.603681	0.795084	0.546787	0.569626	0.667766	0.615584	0.733492	0.619818	0.612975	0.706672	0.126488
	TE	35.6023	27.8532	25.1181	65.9385	57.8667	53.4455	49.8812	45.9143	48.0532	48.2667	268.65	414.495	360.006	436.9	307.173	378.514	342.926	339.552	403.78	323.069	23.1591	15.2635	41.2108	57.3095	24.9751	28.4486	25.4855	23.3596	23.0644	14.7968	244.249
	HS	0	0	0	0	0	0	0	0	0	0	0.000261	0.250001	0.5	0.000434	0.250018	0.250091	0.250016	0.5	0.250426	2.8e-05	23.1591	15.2635	41.2108	57.3095	24.9751	28.4486	25.4855	23.3596	23.0644	14.7968	244.249
M1M3M5M6M7_All	QLC	0.598723	0.458391	0.429183	0.436522	0.511021	0.653302	0.38881	0.599791	0.605499	0.321977	0.138518	0.167813	0.113877	0.077753	0.035168	0.083112	0.168471	0.167159	0.049713	0.117627	0.54377	0.691135	0.37602	0.433535	0.573265	0.535852	0.580746	0.485711	0.48692	0.528471	0.088321
	TE	66.2642	62.3039	72.1574	96.8956	59.5101	58.1017	69.788	49.6882	47.5044	95.0129	430.887	361.818	396.545	449.418	472.497	415.817	439.285	469.076	445.263	432.879	49.8369	23.1144	83.0658	95.1132	57.4723	47.0242	51.5743	62.3718	60.0453	49.1887	260.467
	HS	0	0	0	0	0	0	0	0	0	0	0.4	0.200033	0.200073	0.600009	0.400011	0.6	0.4	0.4	0.400105	0.2	49.8369	23.1144	83.0658	95.1132	57.4723	47.0242	51.5743	62.3718	60.0453	49.1887	260.467
M2M3M5M6M7_All	QLC	0.490013	0.383581	0.417174	0.339924	0.483931	0.542236	0.477008	0.487755	0.533734	0.551272	0.120488	0.123893	0.032866	0.133225	0.114312	0.067758	0.078549	0.076357	0.072864	0.109638	0.448503	0.542652	0.363464	0.36565	0.468778	0.457408	0.498017	0.472961	0.472372	0.477047	0.04874
	TE	83.5591	71.1441	81.5935	134.485	92.4461	96.0885	88.9336	85.8628	93.5058	95.901	464.371	446.354	492.017	434.837	470.515	456.659	504.48	488.026	453.316	371.483	59.6324	38.2191	68.8206	103.182	59.9953	61.7951	55.7321	55.1137	52.6897	48.7296	298.002
	HS	0	0	0	0	0	0	0	0	0	0	0.200011	0.000137	0.8	0.200007	0.200004	0.200088	0.400007	0.200072	0.4	0.2	59.6324	38.2191	68.8206	103.182	59.9953	61.7951	55.7321	55.1137	52.6897	48.7296	298.002
M1M2M3M5M6M7_All	QLC	0.457649	0.451015	0.313553	0.302421	0.448334	0.429063	0.323234	0.444347	0.453248	0.33296	0.009009	0.031867	0.010204	0.008696	0.017806	0	0.057871	0.050701	0.020041	0.014327	0.302509	0.571903	0.271519	0.194634	0.463653	0.437108	0.490362	0.410718	0.409565	0.450608	0.024521
	TE	91.8391	68.3643	138.54	144.686	119.88	122.465	98.6487	110.792	116.242	107.261	486.865	465.796	497.612	500.034	508.534	510.345	480.729	497.26	491.989	502.738	96.5666	45.8058	108.662	140.517	87.1328	89.0623	74.2643	95.3658	88.9924	81.7164	294.185
	HS	0	0	0	0	0	0	0	0	0	0	0.50008	0.500001	0.500019	0.500042	0.666667	0.666793	0.333334	0.333377	0.666669	0.333365	96.5666	45.8058	108.662	140.517	87.1328	89.0623	74.2643	95.3658	88.9924	81.7164	294.185
M4M5M6M7_All	QLC	0.809338	0.686736	0.582221	0.581949	0.572113	0.630846	0.618238	0.703237	0.658285	0.616968	0.282897	0.27359	0.120013	0.242729	0.214629	0.253729	0.263752	0.256266	0.215357	0.245898	0.475852	0.505916	0.381229	0.473117	0.473059	0.46986	0.473019	0.475852	0.475852	0.474424	0.090092
	TE	40.5835	35.044	60.1501	88.6818	88.235	104.727	118.574	101.642	96.5233	137.676	539.356	497.394	643.423	534.011	463.543	544.95	556.259	498.734	574.638	547.666	54.0587	69.3663	100.084	47.7736	54.8827	62.0179	45.9965	54.9414	54.9848	58.131	372.882
	HS	0	0	0	0	0	0	0	0	0	0	0.250014	0.25005	0.250176	5e-05	0.5	0.25	0.25	2.6e-05	0.5	1e-06	54.0587	69.3663	100.084	47.7736	54.8827	62.0179	45.9965	54.9414	54.9848	58.131	372.882
M1M4M5M6M7_All	QLC	0.652471	0.745487	0.531178	0.560413	0.547751	0.757335	0.518805	0.700985	0.674295	0.682878	0.070225	0.070577	0.021314	0.113478	0.102762	0.063119	0.090894	0.111754	0.084627	0.113313	0.56038	0.529713	0.445249	0.51938	0.557497	0.555728	0.540455	0.547173	0.548774	0.545235	0.073598
	TE	33.4884	23.1142	63.8266	70.4352	79.3695	95.3203	88.0587	77.6489	77.2137	86.5738	606.798	616.984	616.038	622.79	593.035	640.709	571.477	534.949	554.983	573.792	51.8058	48.2157	90.9872	66.2795	44.8275	50.5228	48.4701	59.2086	55.5201	42.3657	355.66
	HS	0	0	0	0	0	0	0	0	0	0	0.200448	0.8	0.800024	0.6	0.400015	0.6	6.4e-05	0.400001	0.6	0.200034	51.8058	48.2157	90.9872	66.2795	44.8275	50.5228	48.4701	59.2086	55.5201	42.3657	355.66
M2M4M5M6M7_All	QLC	0.485764	0.477278	0.430654	0.324684	0.436098	0.593561	0.464807	0.489904	0.423415	0.500274	0.200712	0.130245	0.010109	0.030436	0.096485	0.016522	0.073747	0.058349	0.071818	0.047014	0.500513	0.563666	0.374397	0.471208	0.508855	0.502089	0.508424	0.493426	0.491278	0.514948	0.085357
	TE	76.0929	36.1396	69.5528	93.0994	80.3693	84.4808	108.481	87.5387	98.6021	105.624	475.422	509.321	518.23	522.019	493.221	557.684	508.812	514.527	504.008	540.656	65.5989	27.7891	86.3818	95.946	61.3165	67.0404	56.0145	65.853	70.7334	52.3245	297.275
	HS	0	0	0	0	0	0	0	0	0	0	0.4	0.400007	0.800004	0.400017	0.400008	0.600672	0.200082	0.200075	0.6	0.400001	65.5989	27.7891	86.3818	95.946	61.3165	67.0404	56.0145	65.853	70.7334	52.3245	297.275
M1M2M4M5M6M7_All	QLC	0.512293	0.432098	0.313361	0.341747	0.429253	0.514645	0.498119	0.479793	0.514205	0.519754	0.02193	0.016785	0	0	0.043884	0.008112	0.021335	0.02111	0.025541	0	0.494434	0.623134	0.314352	0.399425	0.477414	0.474529	0.522202	0.455538	0.480453	0.48626	0.015118
	TE	69.224	52.81	106.303	94.3972	76.454	73.9586	93.6053	75.2606	86.7498	87.0403	563.496	464.364	534.81	557.427	559.918	531.721	518.777	481.349	496.732	509.975	78.4514	25.9229	96.4962	102.884	66.4677	69.0865	65.7985	70.6076	78.4267	71.3397	301.256
	HS	0	0	0	0	0	0	0	0	0	0	0.5	0.333412	0.500108	0.833387	0.500039	0.833333	0.333582	0.500001	0.5	0.166718	78.4514	25.9229	96.4962	102.884	66.4677	69.0865	65.7985	70.6076	78.4267	71.3397	301.256
M3M4M5M6M7_All	QLC	0.60246	0.577674	0.377014	0.542587	0.584496	0.541006	0.633463	0.578058	0.607752	0.666973	0.138505	0.150252	0.042245	0.062473	0.031569	0.045587	0.069665	0.101464	0.089975	0.130791	0.556916	0.56674	0.378142	0.545843	0.564743	0.559786	0.572618	0.554319	0.552277	0.551701	0.045855
	TE	39.5095	26.5426	87.3166	68.1519	55.0994	48.0764	65.5632	68.5724	67.8643	80.3584	446.291	458.814	517.382	514.639	536.129	512.312	502.012	503.644	560.181	538.207	49.5601	25.0889	73.8934	67.7667	44.1311	46.5351	44.4138	49.9077	45.1931	43.1673	316.139
	HS	0	0	0	0	0	0	0	0	0	0	2.8e-05	0.400045	0.40012	0.400084	0.6	0.600001	0.6	0.6	0.6	0.400374	49.5601	25.0889	73.8934	67.7667	44.1311	46.5351	44.4138	49.9077	45.1931	43.1673	316.139
M1M3M4M5M6M7_All	QLC	0.515542	0.469146	0.388357	0.454538	0.588847	0.621114	0.531677	0.543804	0.466689	0.55548	0	0.020173	0	0.021294	0	0.010145	0	0	0	0.009883	0.399738	0.590669	0.301613	0.420035	0.412568	0.450181	0.499885	0.393281	0.391272	0.393187	0.007768
	TE	60.7307	54.7723	95.1367	76.3059	73.1562	72.8228	88.4166	82.8464	80.1165	115.401	559.056	525.217	557.608	557.265	560.948	543.184	498.569	540.542	557.523	563.818	62.3884	27.6586	99.5134	93.4097	56.2877	59.4326	60.8719	72.6926	69.2401	69.2229	298.353
	HS	0	0	0	0	0	0	0	0	0	0	0.666705	0.833406	1	0.333345	1	0.833362	0.500012	1	0.500006	0.666801	62.3884	27.6586	99.5134	93.4097	56.2877	59.4326	60.8719	72.6926	69.2401	69.2229	298.353
M2M3M4M5M6M7_All	QLC	0.584146	0.481763	0.278265	0.404231	0.405477	0.403383	0.238378	0.394387	0.481849	0.458363	0	0.017267	0.012367	0.010295	0	0.008089	0	0.036364	0.014819	0	0.374424	0.469479	0.242617	0.38423	0.412502	0.372506	0.438124	0.411795	0.41763	0.433503	0
	TE	56.2059	46.8931	135.673	112.7	111.284	111.17	141.009	111.876	102.721	118.099	574.996	577.629	572.673	592.371	572.928	595.539	605.6	555.741	555.362	603.558	97.2072	41.9634	120.557	133.718	93.2583	95.5907	82.3874	89.248	92.4103	73.9165	341.387
	HS	0	0	0	0	0	0	0	0	0	0	0.666681	0.333335	0.333382	0.500019	0.833357	0.666936	0.333368	0.333363	0.500033	0.500048	97.2072	41.9634	120.557	133.718	93.2583	95.5907	82.3874	89.248	92.4103	73.9165	341.387
M1M2M3M4M5M6M7_All	QLC	0.545308	0.534322	0.306595	0.363634	0.346532	0.353571	0.228026	0.378586	0.352155	0.352789	0	0	0	0	0	0	0	0	0	0.027682	0.344764	0.5148	0.258985	0.283571	0.385578	0.364394	0.41126	0.322788	0.376485	0.367119	0.010934
	TE	80.4796	48.9616	152.366	122.723	107.365	105.638	148.917	101.78	139.203	155.371	577.465	553.978	589.181	566.613	594.964	586.019	576.044	570.736	578.513	551.233	106.47	46.2364	147.941	142.975	104.106	104.632	94.5127	115.769	105.035	92.0664	367.257
	HS	0	0	0	0	0	0	0	0	0	0	1	1	1	0.715237	0.71453	0.857192	1	1	0.857225	0.428588	106.47	46.2364	147.941	142.975	104.106	104.632	94.5127	115.769	105.035	92.0664	367.257
M1M8_All	QLC	1	1	0.823576	0.835271	0.835271	0.971098	0.99711	0.99422	0.991329	1	0.73193	0.609889	0.388747	0.787274	0.613239	0.599664	0.553502	0.724295	0.678917	0.49852	0.823777	0.772175	0.818226	0.925074	0.818226	0.832665	0.776295	0.818226	0.818226	0.773028	0.463432
	TE	0	0	66.983	92.5761	116.478	47.9215	5.83481	11.3643	16.7582	0	524.551	600.621	961.715	395.189	818.495	784.029	730.268	510.779	407.244	940.904	171.917	390.294	291.793	143.629	166.515	139.201	216.424	220.103	207.473	272.879	421.673
	HS	0	0	0	0	3e-06	0	0	0	0	0	0	0	6.1e-05	0	0	0	0	0	0	1e-06	171.917	390.294	291.793	143.629	166.515	139.201	216.424	220.103	207.473	272.879	421.673
M2M8_All	QLC	1	1	0.990312	0.98421	1	0.989474	1	1	1	1	0.842011	0.7811	0.850458	0.79288	0.702669	0.781678	0.842054	0.78043	0.823919	0.817012	0.952632	0.757895	0.736842	0.994737	0.98421	0.978947	0.98421	0.978947	0.978947	0.947368	0.368507
	TE	0	0	0	10.1313	0	5.22575	0	0	0	0	211.932	384.99	415.057	439.819	454.447	301.529	204.528	314.761	219.382	368.771	24.1206	78.7093	54.6002	5.22575	10.1313	10.1313	10.1313	14.8856	14.8856	24.1206	338.968
	HS	0	0	0	0	0	0	0	0	0	0	0	0	0	0	0	0	0	0	0	0	24.1206	78.7093	54.6002	5.22575	10.1313	10.1313	10.1313	14.8856	14.8856	24.1206	338.968
M1M2M8_All	QLC	0.79521	0.74607	0.600508	0.67651	0.739525	0.79464	0.767342	0.741317	0.742064	0.692424	0.352042	0.407649	0.203202	0.383071	0.118377	0.385985	0.204446	0.396341	0.147875	0.302813	0.742026	0.922828	0.448583	0.614382	0.737746	0.775281	0.816111	0.698948	0.728551	0.726909	0.130803
	TE	110.984	26.4619	117.084	173.598	117.643	131.725	120.612	126.032	126.032	96.5175	471.457	474.134	634.685	476.728	623.477	541.495	577.934	457.559	642.852	504.658	97.4382	39.2353	149.748	176.462	100.922	99.7942	96.8612	116.766	119.911	97.1352	333.466
	HS	0	0	0	0	0	0	0	0	0	0	0.333333	5.2e-05	0.333362	0	0.334325	0	0.333333	0	0.333336	0.000211	97.4382	39.2353	149.748	176.462	100.922	99.7942	96.8612	116.766	119.911	97.1352	333.466
M3M8_All	QLC	1	1	0.995763	1	1	1	1	1	1	1	0.868	0.794251	0.803625	0.857102	0.819515	0.802039	0.776569	0.857571	0.834973	0.846871	0.957895	0.753657	0.816815	0.985292	0.98421	0.985292	0.974767	0.978947	0.98421	0.937929	0.407104
	TE	0	0	5.44674	0	0	0	0	0	0	0	320.204	314.904	409.774	311.079	366.753	314.679	321.496	240.411	379.102	321.893	19.5411	87.9801	47.2948	102.653	10.1313	42.9433	64.1969	14.8856	10.1313	55.8464	388.033
	HS	0	0	0	0	0	0	0	0	0	0	0	0	0	0	0	0	0	0	0	0	19.5411	87.9801	47.2948	102.653	10.1313	42.9433	64.1969	14.8856	10.1313	55.8464	388.033
M1M3M8_All	QLC	0.691823	0.733994	0.663608	0.677281	0.68314	0.699438	0.716126	0.696305	0.696675	0.694747	0.343792	0.386813	0.238426	0.31552	0.289202	0.391652	0.145007	0.335713	0.216441	0.36408	0.593392	0.862131	0.543162	0.600297	0.590029	0.658649	0.709796	0.589008	0.577434	0.566779	0.170303
	TE	120.97	77.1622	147.555	182.233	155.427	152.885	127.854	141.222	147.711	151.024	609.542	518.128	637.258	569.307	605.186	530.508	670.065	563.937	611.634	539.589	121.293	64.7594	185.786	205.825	121.953	119.398	145.345	141.424	162.375	143.282	408.051
	HS	0	0	0	0	0	0	0	0	0	0	9e-06	0	7.5e-05	2.4e-05	0.333333	5.2e-05	0.666667	1.2e-05	0.333339	4.5e-05	121.293	64.7594	185.786	205.825	121.953	119.398	145.345	141.424	162.375	143.282	408.051
M2M3M8_All	QLC	0.596453	0.775918	0.599017	0.619709	0.583797	0.63512	0.62363	0.70647	0.663435	0.6837	0.137264	0.347251	0.149575	0.288941	0.170676	0.314672	0.262348	0.208248	0.36347	0.276534	0.624183	0.616786	0.640767	0.633041	0.641467	0.6436	0.634709	0.642517	0.646688	0.639047	0.134992
	TE	161.264	105.752	155.705	220.269	195.045	210.478	171.593	196.8	162.622	177.832	727.519	514.803	749.81	572.103	716.74	635.114	687.008	630.623	643.008	628.851	129.494	113.577	146.626	266.307	151.428	139.976	145.18	153.761	127.859	141.736	347.792
	HS	0	0	0	0	0	0	0	0	0	0	0.333406	0	0.000359	0	0.333334	0.333333	0.333334	0.333333	6e-06	0	129.494	113.577	146.626	266.307	151.428	139.976	145.18	153.761	127.859	141.736	347.792
M1M2M3M8_All	QLC	0.577655	0.686514	0.459574	0.460416	0.542385	0.455664	0.550848	0.504161	0.458489	0.536615	0.018731	0.034722	0.01385	0.0129	0.039213	0.033923	0.036572	0.067541	0.025715	0.05498	0.471146	0.679354	0.407067	0.33243	0.496613	0.498325	0.4966	0.479922	0.431606	0.51461	0.070212
	TE	176.631	95.6012	219.114	261.362	238.311	242.322	194.065	208.295	193.429	177.791	655.515	676.359	680.915	695.856	682.669	704.529	690.236	699.64	704.653	670.056	202.571	99.2072	217.859	304.358	195.864	183.089	171.997	193.003	185.729	185.092	405.298
	HS	0	0	0	0	0	0	0	0	0	0	0.750001	0.500023	0.500108	1	0.500221	0.500058	0.75	0.500028	1	0.75	202.571	99.2072	217.859	304.358	195.864	183.089	171.997	193.003	185.729	185.092	405.298
M4M8_All	QLC	0.959538	1	0.813767	0.99422	0.962428	0.950867	0.99422	0.959538	0.956647	0.99422	0.782773	0.736691	0.544042	0.686106	0.714592	0.794206	0.666377	0.71311	0.682217	0.759087	0.803468	0.776358	0.769215	0.947977	0.82948	0.820809	0.82948	0.803468	0.776358	0.776358	0.393329
	TE	32.5265	0	38.2525	5.83481	52.9905	52.9905	5.83481	52.9905	47.9215	5.83481	853.743	882.078	1005.18	811.657	859.127	651.782	881.535	940.25	826.238	579.706	139.712	273.792	132.111	82.8349	121.18	116.478	116.478	139.712	153.312	153.312	799.09
	HS	0	0	0	0	0	0	0	0	0	0	0	0	0	0	0	0	0	0	0	0	139.712	273.792	132.111	82.8349	121.18	116.478	116.478	139.712	153.312	153.312	799.09
M1M4M8_All	QLC	0.866367	1	0.752748	0.862262	0.86444	0.868294	0.874074	0.87022	0.889802	0.872147	0.266626	0.256847	0.209504	0.391918	0.075937	0.342559	0.279857	0.289115	0.143786	0.205815	0.86295	0.721307	0.570805	0.884856	0.91522	0.921	0.889893	0.852146	0.870395	0.881844	0.133942
	TE	25.5132	0	152.222	94.0467	51.1141	35.6437	78.5146	38.0448	40.7392	167.02	781.203	841.819	921.779	798.16	931.753	810.365	759.087	878.414	925.461	864.565	117.542	193.227	221.569	153.544	87.8213	83.7465	96.9703	120.421	109.283	101.067	538.47
	HS	0	0	0	0	0	0	0	0	0	0	1e-06	2.6e-05	0.333334	8.6e-05	0.666678	0.333333	0	0	0.333335	8e-06	117.542	193.227	221.569	153.544	87.8213	83.7465	96.9703	120.421	109.283	101.067	538.47
M2M4M8_All	QLC	0.684283	0.872862	0.670748	0.679021	0.71746	0.746263	0.774034	0.661849	0.648378	0.782004	0.406383	0.389821	0.250039	0.24142	0.254351	0.187543	0.228918	0.344103	0.210288	0.339229	0.868003	0.925915	0.51112	0.816554	0.871411	0.870818	0.861145	0.855267	0.849408	0.8593	0.187358
	TE	123.526	39.3227	173.348	153.163	132.084	132.558	116.967	133.5	132.635	114.581	541.526	653.753	732.538	709.551	720.656	723.128	753.356	620.908	724.545	671.789	133.671	36.1673	220.934	214.102	134.208	147.742	116.053	128.059	148.475	111.962	429.026
	HS	0	0	0	0	0	0	0	0	0	0	0.000144	0.333333	0.333333	0.333333	0.333333	0.333333	0.333333	0.333333	0.333333	0.333333	133.671	36.1673	220.934	214.102	134.208	147.742	116.053	128.059	148.475	111.962	429.026
M1M2M4M8_All	QLC	0.755014	0.747225	0.6155	0.627496	0.788195	0.7751	0.742849	0.673534	0.682145	0.749662	0.08143	0.064101	0.060562	0.048681	0.017791	0.050238	0.144638	0.040048	0.077919	0.092096	0.752288	0.975631	0.37908	0.60418	0.759172	0.761652	0.803028	0.704058	0.731044	0.727411	0.077869
	TE	93.5228	63.5926	154.175	130.706	97.7875	98.9283	118.878	109.908	106.304	103.783	678.792	674.252	690.588	741.917	710.48	683.957	693.143	716.661	684.624	676.622	127.927	10.8452	195.755	194.294	111.543	128.43	104.367	114.427	107.932	105.794	414.976
	HS	0	0	0	0	0	0	0	0	0	0	0.000307	1.2e-05	0.500001	0.750001	0.500089	0.000245	0.000189	0.000112	0.000123	0.250053	127.927	10.8452	195.755	194.294	111.543	128.43	104.367	114.427	107.932	105.794	414.976
M3M4M8_All	QLC	0.732961	0.842667	0.659223	0.890619	0.752908	0.815518	0.718189	0.716951	0.725426	0.745699	0.400017	0.063559	0.201404	0.3053	0.261167	0.202537	0.338779	0.265076	0.369869	0.344436	0.961541	0.925177	0.532839	0.938472	0.965049	0.965049	0.969091	0.965049	0.963184	0.95331	0.092745
	TE	90.8153	19.7803	124.512	81.3011	79.201	110.25	84.9241	114.718	107.957	120.733	611.281	795.466	797.288	747.177	735.853	782.133	646.396	714.029	656.05	727.598	82.2948	41.4146	158.734	127.684	78.7939	83.8081	89.5613	84.4942	81.4017	100.786	401.069
	HS	0	0	0	0	0	0	0	0	0	0	9.2e-05	1	0.333333	1.1e-05	0.333333	2.6e-05	0.333333	2e-06	0.333333	0.333333	82.2948	41.4146	158.734	127.684	78.7939	83.8081	89.5613	84.4942	81.4017	100.786	401.069
M1M3M4M8_All	QLC	0.649781	0.85289	0.554401	0.672844	0.663948	0.66638	0.613562	0.651811	0.65508	0.668686	0.09642	0.106597	0.013441	0.057771	0.077277	0.022722	0.152832	0.100827	0.122759	0.069064	0.634339	0.903126	0.502267	0.631252	0.6274	0.722597	0.759215	0.63125	0.627862	0.634098	0.080414
	TE	95.4867	33.6062	182.634	143.656	92.9027	120.198	124.458	141.37	114.138	110.889	699.788	610.693	713.934	712.78	702.963	710.799	639.913	583.95	628.897	660.019	99.6462	38.1028	181.88	172.728	97.0968	102.372	106.059	111.241	108.493	125.841	404.377
	HS	0	0	0	0	0	0	0	0	0	0	1e-06	1.9e-05	0.750018	0.75	0	0.250097	1e-06	0	5.7e-05	4.3e-05	99.6462	38.1028	181.88	172.728	97.0968	102.372	106.059	111.241	108.493	125.841	404.377
M2M3M4M8_All	QLC	0.743439	0.640778	0.52512	0.571631	0.586806	0.579595	0.569873	0.646554	0.688028	0.574081	0.061541	0.05392	0.008789	0.011635	0.038434	0.017105	0.026512	0.043543	0.042361	0	0.62653	0.713735	0.383456	0.59041	0.642635	0.623804	0.660188	0.622725	0.628461	0.686536	0.075744
	TE	88.6983	91.7405	229.251	169.988	183.201	193.25	190.429	181.652	167.591	179.682	701.529	740.646	774.609	767.925	759.311	780.579	751.68	783.529	719.317	785.586	185.385	72.5713	238.409	281.909	170.194	194.386	163.071	172.42	166.578	168.509	444.479
	HS	0	0	0	0	0	0	0	0	0	0	0	1.8e-05	1	1	0.250077	0.750089	0.500111	0.5	3.7e-05	1	185.385	72.5713	238.409	281.909	170.194	194.386	163.071	172.42	166.578	168.509	444.479
M1M2M3M4M8_All	QLC	0.649297	0.696753	0.470516	0.472878	0.542645	0.519703	0.636124	0.548039	0.520473	0.590474	0	0	0	0	0.02	0	0	0	0	0	0.534147	0.750397	0.40032	0.419366	0.562216	0.570874	0.592508	0.47529	0.475819	0.492916	0.023656
	TE	131.936	72.8497	223.04	174.888	165.129	169.568	122.659	168.034	160.036	181.17	745.052	707.175	714.41	711.82	711.078	723.451	707.518	715.181	712.14	727.669	182.989	63.2266	241.71	278.459	180.021	177.497	165.553	189.409	177.037	174.024	449.723
	HS	0	0	0	0	0	0	0	0	0	0	0.800716	0.400106	0.800056	1	0.8	0.2	0.800106	0.200022	1	0.200015	182.989	63.2266	241.71	278.459	180.021	177.497	165.553	189.409	177.037	174.024	449.723
M5M8_All	QLC	0.652083	0.600439	0.511472	0.502316	0.545655	0.688419	0.602688	0.375737	0.474352	0.475348	0.382908	0.447887	0.382259	0.5	0.4243	0.372852	0.375723	0.5	0.5	0.426954	0.536262	0.660413	0.508877	0.404072	0.533626	0.53797	0.496566	0.540069	0.560936	0.521341	0.413807
	TE	505.317	455.516	622.043	621.916	521.318	618.479	507.005	586.811	575.279	531.412	1389.3	1294.56	1415.67	1364.92	1406.9	1353.28	1366.75	1361.09	1393.35	1354.27	588.497	346.994	623.877	748.461	566.864	547.711	606.945	600.473	598.306	616.63	917.096
	HS	0	0	0	0	0	0	0	0	0	0	1	0	1	2.3e-05	1	1	1	1	1	0.000228	588.497	346.994	623.877	748.461	566.864	547.711	606.945	600.473	598.306	616.63	917.096
M1M5M8_All	QLC	0.670859	0.743028	0.442762	0.522105	0.650525	0.700913	0.692066	0.64714	0.612109	0.711328	0.15668	0.054161	0.098555	0.099986	0.159013	0.137314	0.063131	0.124771	0.070036	0.194962	0.616804	0.530952	0.362275	0.605754	0.650648	0.635237	0.573116	0.624044	0.643452	0.593578	0.156054
	TE	177.146	156.279	267.607	249.193	194.913	195.459	193.239	217.508	200.368	184.054	1032.06	1085.07	1059.22	1047.59	1077.77	1010.27	1068.19	1013.2	1041.53	1015.56	296.966	278.311	406.176	320.075	267.675	246.059	312.418	292.187	294.6	311.725	595.086
	HS	0	0	0	6e-06	0	0	0	0	0	0	0.333333	1	0.333688	0.333355	0.333349	0.333347	0.666831	0.33336	0.333586	0.333333	296.966	278.311	406.176	320.075	267.675	246.059	312.418	292.187	294.6	311.725	595.086
M2M5M8_All	QLC	0.690418	0.685585	0.654932	0.754614	0.687362	0.694219	0.732989	0.687491	0.753358	0.642715	0.388208	0.269507	0.323562	0.36193	0.380947	0.324967	0.29894	0.335357	0.195577	0.400489	0.760801	0.714386	0.631173	0.672676	0.751931	0.729287	0.719565	0.744445	0.749001	0.71178	0.141959
	TE	87.7677	85.3754	115.904	95.955	98.7273	100.19	96.763	86.6363	79.8396	89.5999	642.318	677.265	672.708	664.809	653.682	591.752	732.637	700.932	696.729	547.319	100.701	87.5942	129.701	112.456	107	107.734	109.836	108.699	113.132	116.903	378.58
	HS	0	0	0	0	0	0	0	0	0	0	3.1e-05	5e-05	0.333333	0.333333	0.000167	6e-06	0.333333	0.333333	0.333334	6.7e-05	100.701	87.5942	129.701	112.456	107	107.734	109.836	108.699	113.132	116.903	378.58
M1M2M5M8_All	QLC	0.667858	0.764478	0.439314	0.585561	0.575956	0.603508	0.578039	0.596559	0.622052	0.540853	0.03404	0.094406	0.057606	0.123327	0.130193	0.151106	0.130753	0.168815	0.099166	0.148307	0.62712	0.809489	0.422034	0.462835	0.61989	0.628858	0.681413	0.594833	0.626479	0.583661	0.112043
	TE	110.889	87.9341	111.858	141.847	95.7067	107.416	132.553	113.199	122.975	143.947	632.061	649.616	698.053	620.026	610.121	568.617	559.605	582.577	605.42	599.021	101.153	57.744	127.636	146.03	103.725	100.719	103.217	109.303	110.866	104.655	364.353
	HS	0	0	0	0	0	0	0	0	0	0	7.3e-05	8.3e-05	0.5	5.3e-05	0.000103	0	0	1e-06	0.25	0	101.153	57.744	127.636	146.03	103.725	100.719	103.217	109.303	110.866	104.655	364.353
M3M5M8_All	QLC	0.709754	0.701884	0.651768	0.754614	0.702322	0.770467	0.710366	0.664597	0.659873	0.706487	0.369852	0.237428	0.051902	0.423469	0.393794	0.417182	0.335659	0.328173	0.40689	0.389633	0.760801	0.767702	0.623585	0.667329	0.751931	0.726462	0.739369	0.744445	0.749001	0.705509	0.168488
	TE	82.9164	82.1536	109.024	94.9898	90.8094	92.5513	90.8094	85.4943	95.7321	86.6047	522.296	709.116	773.925	672.292	611.124	594.234	662.28	679.654	679.22	597.17	107.524	79.5954	122.113	135.412	110.746	116.117	121.625	109.383	111.42	123.67	402.781
	HS	0	0	0	0	0	0	0	0	0	0	6.7e-05	3e-06	1	1.4e-05	0.000344	0.333333	0.000149	0.333333	0.333333	3e-06	107.524	79.5954	122.113	135.412	110.746	116.117	121.625	109.383	111.42	123.67	402.781
M1M3M5M8_All	QLC	0.597518	0.578959	0.443022	0.500963	0.60202	0.54758	0.563774	0.528751	0.548895	0.528406	0.178343	0.105895	0.026459	0.164115	0.177631	0.055363	0.093148	0.039453	0.087918	0.118582	0.477213	0.761335	0.364096	0.454464	0.509102	0.520231	0.578228	0.458604	0.460528	0.428201	0.108146
	TE	129.619	134.912	125.555	142.22	123.532	116.746	136.827	118.634	130.284	155.871	634.646	623.694	706.359	590.169	618.06	717.633	687.266	611.384	649.841	677.227	113.081	70.5616	145.394	158.435	108.252	102.988	115.795	127.48	132.354	127.666	410.63
	HS	0	0	0	0	0	0	0	0	0	0	0.25	0	0.250709	0	0	3e-06	1e-06	0	0.25	0	113.081	70.5616	145.394	158.435	108.252	102.988	115.795	127.48	132.354	127.666	410.63
M2M3M5M8_All	QLC	0.519965	0.61446	0.499767	0.350321	0.421686	0.564531	0.46232	0.550359	0.499486	0.400185	0.083479	0.098677	0.094097	0.098907	0.057085	0.17187	0.113892	0.03078	0.1435	0.118968	0.538738	0.577327	0.4525	0.475428	0.541826	0.515662	0.540032	0.548928	0.550531	0.518358	0.098345
	TE	131.733	112.377	129.289	172.925	142.426	151.335	157.615	154.356	154.716	193.384	760.446	702.818	732.888	695.263	701.766	719.024	723.019	746.167	649.295	654.559	118.488	93.6672	146.44	183.89	116.98	121.993	121.73	130.825	118.783	122.79	438.734
	HS	0	0	0	0	0	0	0	0	0	0	1e-06	0	8e-06	0	0	0	0	1.6e-05	0	0	118.488	93.6672	146.44	183.89	116.98	121.993	121.73	130.825	118.783	122.79	438.734
M1M2M3M5M8_All	QLC	0.377774	0.517495	0.381053	0.254374	0.48599	0.459322	0.466447	0.475572	0.349499	0.325092	0.013757	0.035403	0.021583	0.019305	0	0.025284	0	0.033056	0	0	0.416357	0.62215	0.316968	0.259602	0.451063	0.420494	0.449897	0.398006	0.438641	0.382134	0.030733
	TE	145.052	106.244	160.076	190.374	166.296	177.734	161.703	161.813	149.287	163.001	713.214	701.76	706.545	697.958	673.024	705.181	722.426	677.52	690.316	706.739	156.199	83.0884	173.055	210.559	144.918	143.565	134.047	156.054	143.278	140.249	447.326
	HS	0	0	0	0	0	0	0	0	0	0	0.600424	0.200019	0.800001	0.400278	0.400091	1.7e-05	0.400006	9e-06	1	0.200069	156.199	83.0884	173.055	210.559	144.918	143.565	134.047	156.054	143.278	140.249	447.326
M4M5M8_All	QLC	0.717497	0.732666	0.476994	0.560506	0.701555	0.73027	0.698175	0.696586	0.718312	0.612422	0.064861	0.05095	0.05325	0.017544	0.118743	0.131911	0.046177	0.182933	0.130427	0.05136	0.649273	0.582857	0.465464	0.62219	0.670222	0.672484	0.683195	0.659099	0.623946	0.687823	0.111409
	TE	173.029	149.563	236.213	247.16	214.127	189.369	175.628	181.814	214.076	210.238	1184.94	1223.21	1229.5	1238.66	1210	1169.84	1253.61	1237.25	1268.17	1266.78	272.278	217.703	317.161	284.956	244.303	229.687	230.876	273.508	293.768	259.399	824.953
	HS	0	0	0	0	0	0	0	0	0	0	0.33345	1	1	0.666674	0.333333	0.333334	0.666727	9.3e-05	0.000125	0.333513	272.278	217.703	317.161	284.956	244.303	229.687	230.876	273.508	293.768	259.399	824.953
M1M4M5M8_All	QLC	0.68957	0.705055	0.509539	0.619404	0.742818	0.726821	0.660274	0.678719	0.679196	0.699175	0.025602	0.031591	0.018006	0.052976	0.090467	0.037434	0.061886	0.029241	0.014834	0.027847	0.698278	0.644325	0.409397	0.645602	0.721351	0.694537	0.687291	0.687979	0.712267	0.678614	0.074165
	TE	124.013	111.421	191.564	146.849	132.839	135.183	124.993	163.858	173.363	163.54	958.586	997.269	1018.41	1037.84	1045.63	1061.48	1039.86	1026.55	1045.61	1039.94	165.458	202.351	297.875	217.204	159.475	147.319	171.642	166.154	167.904	187.735	595.954
	HS	0	0	0	0	0	0	0	0	0	0	0.250001	6.6e-05	0.500086	0.500001	0.25	0.750015	0.25	0.250001	0.250001	0.000223	165.458	202.351	297.875	217.204	159.475	147.319	171.642	166.154	167.904	187.735	595.954
M2M4M5M8_All	QLC	0.609654	0.667717	0.486277	0.477239	0.615609	0.583098	0.56295	0.548302	0.601074	0.584333	0.03149	0.0646	0.039982	0.11084	0.022059	0.111823	0.09032	0.041444	0.064663	0.115075	0.726866	0.815643	0.468369	0.626498	0.7165	0.693666	0.714823	0.703794	0.697971	0.703227	0.034787
	TE	115.191	73.8295	144.387	135.167	105.153	115.744	154.743	155.824	146.915	126.744	789.403	717.986	767.407	768.814	786.974	710.6	674.062	782.027	758.513	687.739	116.752	54.1723	154.741	156.375	120.565	126.215	110.227	118.81	125.212	105.374	467.242
	HS	0	0	0	0	0	0	0	0	0	0	0.75007	0.25	0	7e-06	0.750014	0.000174	1.8e-05	0.250403	0.000208	0	116.752	54.1723	154.741	156.375	120.565	126.215	110.227	118.81	125.212	105.374	467.242
M1M2M4M5M8_All	QLC	0.565673	0.7776	0.461062	0.541166	0.622521	0.63379	0.520379	0.52482	0.572458	0.508182	0	0.040123	0	0.012613	0	0.016831	0	0	0	0.017857	0.672734	0.839576	0.374989	0.503011	0.638467	0.658907	0.68477	0.608579	0.658327	0.629971	0.012175
	TE	87.1379	87.3329	121.979	114.23	81.384	86.5855	125.096	93.7746	94.9266	124.135	707.342	719.06	738.563	730.85	738.169	721.951	720.49	719.622	741.83	691.06	114.069	36.5463	153.273	148.828	97.8018	108.33	94.194	94.0082	106.361	104.761	440.904
	HS	0	0	0	0	0	0	0	0	0	0	0.400017	0.2	0.200087	0.400043	0.400198	0.60006	0.600009	1	0.600048	0.400091	114.069	36.5463	153.273	148.828	97.8018	108.33	94.194	94.0082	106.361	104.761	440.904
M3M4M5M8_All	QLC	0.687394	0.676276	0.548339	0.565304	0.598756	0.579166	0.50397	0.550158	0.56122	0.654518	0.143164	0.018209	0.048082	0.15317	0.052156	0.044535	0.058507	0.017778	0.165242	0.094457	0.797019	0.821778	0.484256	0.711705	0.790367	0.773384	0.7887	0.788617	0.792033	0.752507	0.072133
	TE	62.2386	63.9367	112.662	103.206	86.8882	110.581	128.977	129.926	134.486	87.5416	759.24	773.697	785.221	718.875	761.687	759.644	763.948	788.122	628.836	774.569	91.0635	53.166	138.727	116.24	89.1538	91.0572	93.8215	94.7696	90.532	102.999	457.611
	HS	0	0	0	0	0	0	0	0	0	0	0.000216	0.750001	0.500039	0	0.500003	0.25001	6.9e-05	0.250327	0	3e-06	91.0635	53.166	138.727	116.24	89.1538	91.0572	93.8215	94.7696	90.532	102.999	457.611
M1M3M4M5M8_All	QLC	0.526967	0.725014	0.392689	0.435228	0.596609	0.59354	0.492485	0.533486	0.50598	0.447441	0.0125	0	0.027231	0.013736	0.016754	0	0	0.012876	0	0.020165	0.561895	0.799485	0.366187	0.503546	0.608868	0.611123	0.657492	0.548545	0.613013	0.519727	0.030585
	TE	91.7692	79.1822	136.336	120.838	108.621	105.771	132.838	129.433	113.234	131.173	727.838	763.64	714.301	736.62	720.481	729.046	732.38	706.798	742.024	700.541	91.9804	43.9844	143.373	132.273	88.0872	91.2958	95.5691	101.962	95.9545	106.371	454.593
	HS	0	0	0	0	0	0	0	0	0	0	0.200036	0.800365	3e-06	0.201145	0.400019	0.400136	0.400087	8.6e-05	0.40004	0.200329	91.9804	43.9844	143.373	132.273	88.0872	91.2958	95.5691	101.962	95.9545	106.371	454.593
M2M3M4M5M8_All	QLC	0.570285	0.56129	0.327263	0.414887	0.500051	0.556469	0.281756	0.471581	0.417293	0.371986	0.02642	0	0.046122	0.040126	0.025862	0	0	0	0.012246	0.00873	0.527253	0.654357	0.280721	0.475047	0.565129	0.509043	0.578835	0.56301	0.565882	0.571606	0.080012
	TE	86.4431	84.2023	167.242	143.951	139.437	139.275	180.636	144.4	142.429	164.067	784.627	807.629	773.057	745.719	758.21	785.51	789.091	788.373	774.819	785.354	141.058	64.2807	184.562	207.002	136.397	144.496	134.061	134.997	139.395	124.224	490.582
	HS	0	0	0	0	0	0	0	0	0	0	0.200061	0.400002	2.5e-05	1.3e-05	6e-06	0.800001	0.200447	1	0.200215	0.2	141.058	64.2807	184.562	207.002	136.397	144.496	134.061	134.997	139.395	124.224	490.582
M1M2M3M4M5M8_All	QLC	0.551913	0.615736	0.384035	0.355569	0.512555	0.430679	0.572958	0.468143	0.450458	0.448879	0	0	0	0	0	0	0	0	0	0	0.450849	0.678997	0.26543	0.331128	0.512395	0.482225	0.547981	0.4566	0.502198	0.480762	0.009166
	TE	105.517	84.4232	171.12	135.164	127.576	129.457	129.609	136.287	134.088	156.509	694.81	715.504	715.265	728.387	731.029	728.994	716.439	728.49	741.598	731.198	141.398	64.6643	185.243	207.01	144.666	141.444	132.185	144.579	138.874	144.227	485.104
	HS	0	0	0	0	0	0	0	0	0	0	1	0.666733	0.666805	0.500201	0.500089	0.833354	0.334432	0.333666	0.333424	0.667467	141.398	64.6643	185.243	207.01	144.666	141.444	132.185	144.579	138.874	144.227	485.104
M6M8_All	QLC	0.908019	0.906103	0.908019	0.908019	0.908019	0.908019	0.908019	0.908019	0.908019	0.908019	0.609044	0.466627	0.44007	0.607491	0.534252	0.597178	0.641975	0.611196	0.481889	0.567125	0.908019	0.908019	0.831096	0.908019	0.908019	0.908019	0.908019	0.908019	0.908019	0.908019	0.523404
	TE	97.4084	106.996	68.0309	47.9215	92.5761	102.215	111.75	106.996	72.9913	58.0311	404.646	519.301	652.948	395.279	528.106	367.022	375.406	281.145	389.246	281.145	236.12	239.826	175.325	192.419	196.593	188.209	192.419	212.908	220.822	232.366	333.508
	HS	9.3e-05	0.000154	5e-06	0	7e-06	0.5	1.2e-05	0	0	0	0	0.001667	1	0	0	0	0	0	0	0	236.12	239.826	175.325	192.419	196.593	188.209	192.419	212.908	220.822	232.366	333.508
M1M6M8_All	QLC	0.689986	0.965812	0.627548	0.624397	0.777284	0.825206	0.818685	0.647155	0.647155	0.527497	0.393231	0.448753	0.417101	0.475839	0.378066	0.328974	0.366169	0.400779	0.392158	0.449375	0.850311	0.818766	0.581304	0.753862	0.910961	0.897474	0.85887	0.833936	0.835863	0.814554	0.306955
	TE	64.0741	3.98817	76.0894	130.394	41.427	17.9842	57.4774	91.3758	79.8012	98.0147	423.912	395.727	422.025	321.079	412.859	408.469	483.103	403.735	425.25	385.955	104.607	214.167	192.948	99.7851	88.8948	83.1796	116.274	130.018	120.893	141.191	344.194
	HS	0	0	0	0	0	0	0	0	0	0	4.6e-05	0.000366	4.2e-05	0	0.333333	3e-06	0.333333	0.000187	0.333333	1.5e-05	104.607	214.167	192.948	99.7851	88.8948	83.1796	116.274	130.018	120.893	141.191	344.194
M2M6M8_All	QLC	0.868062	0.666667	0.782724	0.689825	0.740117	0.776993	0.800099	0.748889	0.748889	0.791799	0.497926	0.509232	0.458371	0.432764	0.583567	0.461361	0.446037	0.469473	0.480336	0.500859	0.746523	0.852632	0.589895	0.718774	0.778791	0.779856	0.814035	0.767043	0.767043	0.769441	0.2629
	TE	39.0292	14.4781	41.4	78.0995	64.2893	67.309	46.7823	62.4763	54.8542	46.3243	273.178	232.439	367.87	365.632	297.201	383.136	372.195	299.764	311.913	336.929	37.1312	43.2481	61.3313	52.4206	27.3115	23.7707	14.099	27.7134	26.781	31.3325	265.304
	HS	0	0	0	0	0	0	0	0	0	0	0.333333	0.333333	0.333333	0.000231	5e-06	0.333333	0.000128	0.333333	0.333333	0.333333	37.1312	43.2481	61.3313	52.4206	27.3115	23.7707	14.099	27.7134	26.781	31.3325	265.304
M1M2M6M8_All	QLC	0.554413	0.642132	0.598458	0.505071	0.798297	0.608012	0.587593	0.725188	0.490071	0.538417	0.210097	0.124637	0.151832	0.113665	0.141121	0.144328	0.140813	0.229347	0.230716	0.083195	0.694963	0.950016	0.541352	0.556813	0.777453	0.785896	0.877717	0.762547	0.767798	0.80058	0.067114
	TE	66.8312	21.635	99.7766	147.26	92.9926	104.116	68.5416	66.2193	67.1863	65.3012	458.573	449.968	487.908	469.836	445.628	498.542	435.53	395.397	445.944	467.685	58.7441	22.1972	85.637	118.276	59.5399	61.1727	49.3016	69.4737	69.6926	53.0879	260.386
	HS	0	0	0	0	0	0	0	0	0	0	5.1e-05	0.250012	0.250012	0.250003	0.25	0.250241	0.25	2.2e-05	0.25	0.000127	58.7441	22.1972	85.637	118.276	59.5399	61.1727	49.3016	69.4737	69.6926	53.0879	260.386
M3M6M8_All	QLC	0.90149	0.842105	0.903903	0.841122	0.90149	0.90126	0.910256	0.90126	0.90126	0.910256	0.49504	0.452673	0.432405	0.453145	0.522874	0.424967	0.516711	0.501033	0.54775	0.432762	0.811234	0.849807	0.743916	0.774531	0.899222	0.835803	0.983178	0.837907	0.829153	0.900722	0.235127
	TE	27.8671	13.3072	33.3434	47.3982	42.8853	37.6393	33.6189	52.4785	51.3543	36.3381	253.047	360.433	436.134	376.526	237.696	417.701	285.557	319.162	266.613	406.512	15.6838	49.5592	58.1422	57.6979	15.9146	32.3959	26.5916	23.4617	22.8267	29.3512	305.766
	HS	0	0	0	0	0	0	0	0	0	0	0.333333	0.333333	0.333333	0.333333	0.333333	1e-06	0.333333	0.333333	0.333333	0.333333	15.6838	49.5592	58.1422	57.6979	15.9146	32.3959	26.5916	23.4617	22.8267	29.3512	305.766
M1M3M6M8_All	QLC	0.6504	0.673371	0.598325	0.539094	0.646652	0.611219	0.681311	0.654583	0.75852	0.590645	0.294472	0.232917	0.224746	0.220769	0.242456	0.143766	0.056193	0.189082	0.114506	0.106013	0.692351	0.89923	0.476167	0.556801	0.730628	0.703769	0.773571	0.625435	0.649565	0.63272	0.08562
	TE	94.7024	41.5436	94.9367	140.48	98.0354	106.427	106.069	82.436	73.7359	113.28	369.31	483.17	413.462	439.438	469.176	491.951	506.67	485.023	531.585	489.481	63.5748	39.5369	127.165	125.242	62.9294	68.9395	74.3623	86.9835	102.924	90.0767	329.16
	HS	0	0	0	0	0	0	0	0	0	0	8e-06	0.25	0.25	0.5	0.000102	0.5	0.250009	0.250001	0.5	0.000342	63.5748	39.5369	127.165	125.242	62.9294	68.9395	74.3623	86.9835	102.924	90.0767	329.16
M2M3M6M8_All	QLC	0.664137	0.556816	0.705731	0.445207	0.620531	0.578537	0.615993	0.615003	0.665533	0.655815	0.041496	0.086897	0.054677	0.082205	0.099052	0.015163	0.107851	0.087897	0.051438	0.097455	0.573267	0.715185	0.46539	0.574426	0.597435	0.586977	0.623316	0.606376	0.60457	0.598696	0.085114
	TE	131.327	65.152	95.9386	183.125	138.168	148.841	125.576	117.946	138.077	110.06	554.211	581.001	536.258	517.509	553.575	539.582	479.209	539.236	577.36	565.106	79.9937	63.9459	113.064	155.245	82.737	77.7538	81.524	73.0598	75.2687	77.9384	355.368
	HS	0	0	0	0	0	0	0	0	0	0	1	0.250045	0.500002	0.250123	0.500052	1	0.250027	0.5	0.750034	0.500004	79.9937	63.9459	113.064	155.245	82.737	77.7538	81.524	73.0598	75.2687	77.9384	355.368
M1M2M3M6M8_All	QLC	0.584443	0.577726	0.48794	0.363877	0.548926	0.571477	0.513669	0.509601	0.542441	0.531932	0.019153	0.058172	0.019699	0.019321	0.012088	0.012404	0.01383	0	0.033719	0	0.433582	0.713186	0.391443	0.345445	0.55858	0.519083	0.590552	0.5476	0.490652	0.561909	0.053669
	TE	129.221	60.6101	160.564	205.472	171.961	181.299	129.143	162.144	163.405	112.356	530.29	578.874	576.688	561.94	575.448	566.78	576.572	535.235	575.028	554.302	126.626	49.0025	154.642	201.546	125.599	120.115	106.649	129.81	127.613	117.123	317.367
	HS	0	0	0	0	0	0	0	0	0	0	0.8	0.600003	0.800028	0.800088	0.800082	0.600009	0.6	0.800006	0.600247	0.600003	126.626	49.0025	154.642	201.546	125.599	120.115	106.649	129.81	127.613	117.123	317.367
M4M6M8_All	QLC	0.901486	0.794872	0.850039	0.699487	0.885451	0.703818	0.90534	0.925948	0.909736	0.906558	0.411879	0.368153	0.202785	0.446144	0.247026	0.213209	0.369222	0.36445	0.354871	0.41583	0.52461	0.378366	0.538736	0.620566	0.522683	0.520757	0.532317	0.51883	0.526537	0.541951	0.143082
	TE	51.9606	10.408	18.0216	94.6945	63.4421	103.519	61.5652	53.8866	48.9131	43.4592	688.85	688.819	826.26	551.164	670	739.728	599.48	765.857	658.966	626.006	146.221	214.143	132.891	85.7046	147.028	139.429	131.81	158.125	147.028	125.312	521.786
	HS	0	0	0	0	0	0	0	0	0	0	1e-06	4e-05	0.666668	0	0.333334	0.666667	0	5.3e-05	0.000189	0	146.221	214.143	132.891	85.7046	147.028	139.429	131.81	158.125	147.028	125.312	521.786
M1M4M6M8_All	QLC	0.632576	0.75	0.71679	0.630216	0.679956	0.880294	0.625248	0.837489	0.696785	0.759336	0.120418	0.149047	0.037323	0.15702	0.120019	0.189001	0.185856	0.158248	0.108261	0.220204	0.634052	0.524517	0.436799	0.64526	0.672459	0.675349	0.642345	0.647257	0.648547	0.639216	0.072356
	TE	33.3772	6.36604	82.0871	87.8368	47.0744	51.3942	41.7418	29.4521	29.0539	56.6643	604.931	631.89	702.499	726.813	657.297	660.431	697.15	640.143	723.491	613.88	114.126	159.592	175.542	113.798	95.9001	95.6531	102.909	107.387	105.234	94.2298	419.655
	HS	0	0	0	0	0	0	0	0	0	0	0.25011	0.25006	0.750051	0.5	0.250013	0.250091	0.250006	0.5	0.250021	0.250001	114.126	159.592	175.542	113.798	95.9001	95.6531	102.909	107.387	105.234	94.2298	419.655
M2M4M6M8_All	QLC	0.644184	0.635246	0.626786	0.52418	0.571531	0.58854	0.674648	0.582343	0.646397	0.539327	0.07294	0.05104	0.025097	0.039275	0.074337	0.120527	0.067063	0.186748	0.157358	0.05841	0.63828	0.677539	0.377001	0.594013	0.643894	0.633632	0.646301	0.630659	0.622987	0.634228	0.105451
	TE	113.276	18.6928	97.1399	111.031	127.424	128.426	110.251	112.443	120.651	108.764	569.725	584.444	620.229	593.318	605.868	492.932	590.096	521.108	509.876	623.7	88.996	46.2206	151.094	133.058	94.3911	98.3437	76.25	97.0353	108.164	84.2302	326.442
	HS	0	0	0	0	0	0	0	0	0	0	0.5	0.5	1	0.750026	0.5	0.250039	0.75	0.5	0.5	0.50014	88.996	46.2206	151.094	133.058	94.3911	98.3437	76.25	97.0353	108.164	84.2302	326.442
M1M2M4M6M8_All	QLC	0.673219	0.58024	0.455631	0.514977	0.594177	0.582123	0.609871	0.554559	0.639301	0.481497	0	0.010687	0.014069	0.013043	0	0	0	0	0.012214	0.013091	0.588468	0.757704	0.31704	0.526023	0.595076	0.572449	0.644875	0.509878	0.58535	0.584819	0.05833
	TE	81.8392	49.3679	121.853	109.097	102.774	106.421	109.33	96.2745	99.4734	112.59	617.547	579.418	594.853	538.002	600.376	549.762	588.284	591.414	569.787	606.093	100.877	25.1543	154.826	137.352	90.9982	84.1391	77.1163	90.0683	103.138	83.9334	304.114
	HS	0	0	0	0	0	0	0	0	0	0	0.800019	0.200022	0.8	0.600035	0.800046	1	0.800065	0.4	0.200841	0.600099	100.877	25.1543	154.826	137.352	90.9982	84.1391	77.1163	90.0683	103.138	83.9334	304.114
M3M4M6M8_All	QLC	0.784806	0.632	0.61916	0.751833	0.661434	0.748903	0.71677	0.719778	0.671915	0.707687	0.161212	0.092979	0.103674	0.05	0.109322	0.140043	0.152902	0.054616	0.185961	0.173112	0.708783	0.681894	0.49397	0.693577	0.802219	0.701541	0.724926	0.706775	0.706152	0.691447	0.085672
	TE	61.5418	23.3773	84.3986	69.3922	77.9994	80.2756	84.9273	91.8347	102.023	93.4039	504.502	578.601	541.538	580.482	520.556	554.516	545.468	590.638	535.46	605.694	62.6447	44.7647	109.352	85.3549	54.9185	68.1501	60.2908	68.6676	62.9012	69.2401	337.433
	HS	0	0	0	0	0	0	0	0	0	0	0.250105	0.5	3.5e-05	0.500239	0.5	0.250031	0.250021	0.5	0.5	0.5	62.6447	44.7647	109.352	85.3549	54.9185	68.1501	60.2908	68.6676	62.9012	69.2401	337.433
M1M3M4M6M8_All	QLC	0.62736	0.609339	0.572053	0.561482	0.676242	0.684925	0.614856	0.634447	0.607633	0.629357	0.039107	0.048971	0.009375	0.012308	0.013656	0.03845	0.05588	0.044513	0.022041	0	0.492318	0.713274	0.386529	0.518153	0.560983	0.571529	0.596827	0.485691	0.484751	0.468709	0.047124
	TE	91.5631	61.8241	123.858	103.155	89.2023	95.4192	105.151	111.143	113.886	120.871	597.697	526.14	582.406	597.675	540.786	584.187	591.111	508.198	550.115	617.472	78.234	30.051	143.574	123.576	74.4219	76.316	82.0912	92.2467	90.4217	97.3466	339.22
	HS	0	0	0	0	0	0	0	0	0	0	0.200006	0.200043	1	0.600102	0.800008	0.200042	0.200021	0.400014	0.4	0.60014	78.234	30.051	143.574	123.576	74.4219	76.316	82.0912	92.2467	90.4217	97.3466	339.22
M2M3M4M6M8_All	QLC	0.672321	0.610544	0.496571	0.528453	0.537552	0.530269	0.511504	0.516072	0.655821	0.526998	0	0.072651	0.011556	0	0	0	0.042948	0.008696	0	0.008929	0.45942	0.570402	0.306765	0.463283	0.463762	0.466564	0.531099	0.496568	0.491663	0.530106	0.04721
	TE	84.4195	43.2171	156.851	146.734	157.753	161.572	177.708	149.556	142.044	152.867	635.735	591.187	651.732	654.684	648.873	643.62	623.622	592.422	625.881	626.388	133.655	53.088	163.555	190.658	127.086	129.456	114.298	120.964	127.792	108.812	351.721
	HS	0	0	0	0	0	0	0	0	0	0	1	0.2	0.800016	0.800086	1	1	0.400103	0.600159	0.6002	0.600008	133.655	53.088	163.555	190.658	127.086	129.456	114.298	120.964	127.792	108.812	351.721
M1M2M3M4M6M8_All	QLC	0.668027	0.582037	0.434779	0.488355	0.437836	0.485165	0.451726	0.435323	0.494002	0.529661	0	0.008	0	0.012838	0	0	0	0	0	0	0.410651	0.609035	0.333111	0.324144	0.451392	0.45241	0.485565	0.400841	0.462933	0.416892	0.022039
	TE	100.67	67.7174	170.79	162.449	156.501	138.723	164.387	140.061	138.448	170.599	633.889	621.858	620.382	613.126	641.16	614.62	598.847	622.353	612.228	630.726	140.983	56.0289	185.982	198.398	135.659	138.152	123.415	151.222	137.306	136.969	387.799
	HS	0	0	0	0	0	0	0	0	0	0	1	1	1	0.833336	0.666674	0.833429	0.666667	0.333971	0.833482	0.500109	140.983	56.0289	185.982	198.398	135.659	138.152	123.415	151.222	137.306	136.969	387.799
M5M6M8_All	QLC	0.625408	0.694365	0.523658	0.52617	0.568403	0.631618	0.658336	0.597883	0.65434	0.739509	0.063259	0.078292	0.068148	0.08711	0.11733	0.075594	0.134299	0.068098	0.061619	0.103944	0.596108	0.739007	0.426842	0.525309	0.647159	0.639621	0.62019	0.55786	0.659996	0.653481	0.130925
	TE	224.641	187.501	247.099	260.443	206.39	228.326	236.606	235.67	229.517	216.764	785.843	825.615	795.324	876.396	864.829	877.661	820.277	890.738	847.235	867.525	317.927	228.024	322.443	370.023	287.785	267.559	291.996	339.855	302.026	302.991	549.703
	HS	0	0	0	0	0	0	0	0	0	0	1	1	0.33381	1	0.666802	1	1	1	0.666961	0.333707	317.927	228.024	322.443	370.023	287.785	267.559	291.996	339.855	302.026	302.991	549.703
M1M5M6M8_All	QLC	0.479863	0.443816	0.372254	0.462298	0.710715	0.736102	0.468626	0.439884	0.402614	0.549099	0.032414	0.008824	0.026144	0.064909	0.011295	0.027567	0.07572	0.046656	0.042871	0.032728	0.716904	0.648214	0.231153	0.4428	0.744439	0.717625	0.702359	0.700747	0.722234	0.709849	0.085329
	TE	126.607	129.681	166.368	179.583	110.483	114.237	160.161	164.032	164.28	148.468	804.049	822.815	806.172	772.117	801.148	763.624	690.42	760.694	742.49	809.629	168.104	194.764	289.569	202.392	153.692	147.844	174.868	198.298	183.477	179.551	464.336
	HS	0	0	0	1e-06	0	0	0	0	0	0	0.750004	1	1	0.500001	0.75	0.750008	3e-06	0.50032	1	0.750008	168.104	194.764	289.569	202.392	153.692	147.844	174.868	198.298	183.477	179.551	464.336
M2M5M6M8_All	QLC	0.614265	0.536935	0.624137	0.51344	0.502129	0.498884	0.533512	0.524465	0.510722	0.512447	0.276193	0.181972	0.209991	0.209874	0.252671	0.090912	0.23821	0.282086	0.198787	0.236452	0.554976	0.827895	0.443807	0.536502	0.655936	0.634489	0.681418	0.549405	0.557287	0.637231	0.090383
	TE	48.7858	42.1438	64.8511	88.811	61.1632	63.611	76.2657	58.0575	58.2845	68.4751	406.778	548.491	546.117	479.799	485.693	555.389	503.539	488.135	442.398	493.643	73.5736	53.9617	85.8484	81.5673	66.1996	65.4016	61.4695	73.4255	73.0915	71.1972	320.869
	HS	0	0	0	0	0	0	0	0	0	0	0.250006	0.25	0.250009	0.25	2.2e-05	0.500036	0.25	0.250001	0.25	0.25	73.5736	53.9617	85.8484	81.5673	66.1996	65.4016	61.4695	73.4255	73.0915	71.1972	320.869
M1M2M5M6M8_All	QLC	0.499042	0.767322	0.458615	0.348593	0.685882	0.550496	0.44399	0.504318	0.478091	0.365209	0.057462	0.041133	0.042491	0.041384	0.055655	0.051652	0.05104	0.099995	0.064355	0.096323	0.604202	0.843537	0.347349	0.375574	0.69733	0.674634	0.742861	0.640839	0.685377	0.682056	0.058753
	TE	65.4626	59.7397	80.4665	128.234	74.6451	81.9714	81.5877	72.9925	78.7312	98.8205	453.609	520.2	503.821	516.609	492.843	533.701	532.713	495.852	516.896	479.474	72.4856	41.1183	97.3979	101.126	69.325	65.7654	63.0784	75.0773	74.8306	69.0664	337.465
	HS	0	0	0	0	0	0	0	0	0	0	0.2	0.2	0.200005	1.6e-05	0.200006	0.2	0.2	8.7e-05	0.2	0.2	72.4856	41.1183	97.3979	101.126	69.325	65.7654	63.0784	75.0773	74.8306	69.0664	337.465
M3M5M6M8_All	QLC	0.530197	0.661935	0.635346	0.65786	0.689789	0.661777	0.74013	0.646518	0.649111	0.657457	0.263777	0.172738	0.202532	0.258939	0.193314	0.263967	0.039683	0.21372	0.291034	0.241816	0.686921	0.825776	0.530348	0.588749	0.74626	0.681172	0.803092	0.694659	0.69151	0.719921	0.108071
	TE	46.5545	42.2162	70.2023	75.7415	58.056	58.6764	55.6044	52.9661	53.7768	56.5714	498.173	574.729	553.479	533.76	521.018	416.565	588.379	508.617	507.702	566.807	59.3226	58.2433	89.2295	79.4462	60.0749	61.2778	62.2818	67.3038	68.4693	68.4441	342.549
	HS	0	0	0	0	0	0	0	0	0	0	2e-06	0.250002	0.250054	3.9e-05	0.250071	4.8e-05	0.500132	0.250045	0.25	7.6e-05	59.3226	58.2433	89.2295	79.4462	60.0749	61.2778	62.2818	67.3038	68.4693	68.4441	342.549
M1M3M5M6M8_All	QLC	0.575245	0.662865	0.452562	0.404099	0.623616	0.539516	0.548284	0.631926	0.621593	0.457694	0.093289	0.058662	0.059288	0.024138	0.051866	0.03145	0	0.066043	0.046446	0.043988	0.568627	0.800989	0.288229	0.451197	0.596847	0.600983	0.662881	0.547015	0.550139	0.564776	0.035905
	TE	83.8324	72.2694	88.8594	117.929	88.8163	91.0606	78.8113	80.9749	80.1916	118.484	541.042	511.797	528.452	589.932	524.734	562.806	546.146	523.35	506.56	547.782	72.3736	49.6438	108.042	106.198	75.3338	71.5435	79.204	87.2024	85.9794	84.8408	341.504
	HS	0	0	0	0	0	0	0	0	0	0	0.2	0.2	0.200027	0.200006	0.200001	3.2e-05	0.200012	0.2	0.200001	0.2	72.3736	49.6438	108.042	106.198	75.3338	71.5435	79.204	87.2024	85.9794	84.8408	341.504
M2M3M5M6M8_All	QLC	0.569552	0.449427	0.530815	0.280841	0.552905	0.535326	0.479564	0.543133	0.538548	0.482979	0.026004	0.038129	0.037421	0.039618	0.015789	0.057328	0	0.034317	0.010811	0.041213	0.430592	0.661832	0.352008	0.388728	0.534322	0.508977	0.545215	0.440429	0.439642	0.418812	0.045661
	TE	110.324	76.1167	88.1824	150.771	111.462	115.542	117.308	109.101	129.556	120.106	605.465	562.748	585.329	600.562	577.563	582.67	576.209	555.489	614.4	617.113	78.4796	63.8339	108.689	124.137	78.6467	80.3043	79.8827	80.0186	77.4938	82.287	372.595
	HS	0	0	0	0	0	0	0	0	0	0	0.2	0.200001	0.200007	0.4	0.400042	0.20002	0.600002	0.2	0.200525	0.400001	78.4796	63.8339	108.689	124.137	78.6467	80.3043	79.8827	80.0186	77.4938	82.287	372.595
M1M2M3M5M6M8_All	QLC	0.545632	0.462112	0.418684	0.356732	0.513027	0.494082	0.392554	0.466497	0.422021	0.324284	0	0	0.010767	0.014302	0.012627	0.031007	0	0.018561	0.009486	0	0.358001	0.685125	0.264411	0.207824	0.5131	0.46729	0.538054	0.445052	0.459393	0.47689	0.026402
	TE	113.552	82.4309	124.099	160.467	121.861	137.515	123.561	130.413	134.514	123.984	603.221	610.841	590.97	584.208	619.097	580.69	601.903	607.916	608.03	608.407	109.445	58.5453	121.382	157.372	101.04	100.1	90.4116	107.409	106.541	97.3152	372.962
	HS	0	0	0	0	0	0	0	0	0	0	0.833391	0.66723	0.000126	0.500002	0.666675	0.166702	0.166919	0.5	0.166712	1	109.445	58.5453	121.382	157.372	101.04	100.1	90.4116	107.409	106.541	97.3152	372.962
M4M5M6M8_All	QLC	0.7183	0.837961	0.518746	0.406327	0.589371	0.644082	0.574349	0.580642	0.61997	0.351147	0.039805	0.074003	0.013295	0.143967	0.043104	0.066702	0.055065	0.01996	0.041558	0.01352	0.464227	0.407333	0.39936	0.443628	0.481242	0.481636	0.493379	0.461524	0.489823	0.494812	0.028799
	TE	126.735	91.4997	156.117	196.619	172.233	156.235	183.029	206.007	180.422	213.658	855.733	865.806	968.845	848.087	901.496	866.372	878.043	864.045	948.668	897.426	195.863	198.339	232.909	189.597	172.118	164.117	161.925	200.534	207.31	172.749	629.886
	HS	0	0	0	0	0	0	0	0	0	0	1	1.4e-05	0.750041	6e-06	0.25013	0.250055	8e-06	3.7e-05	0.500118	1	195.863	198.339	232.909	189.597	172.118	164.117	161.925	200.534	207.31	172.749	629.886
M1M4M5M6M8_All	QLC	0.62503	0.69557	0.501558	0.474481	0.57587	0.554	0.494927	0.566488	0.535457	0.496951	0	0.008433	0.014286	0.008537	0.013253	0.009259	0.016674	0.023214	0	0	0.546229	0.541622	0.3369	0.516182	0.564975	0.543524	0.524356	0.529555	0.552312	0.529438	0.014311
	TE	67.6825	82.5086	117.222	147.096	105.425	106.787	135.816	116.342	135.697	146.833	871.553	857.289	848.25	835.174	843.926	833.077	802.566	815.383	865.511	853.198	138.473	165.318	223.75	152.463	134.477	125.588	138.707	142.366	142.632	144.692	491.606
	HS	0	0	0	0	0	0	0	0	0	0	0.200312	0.600517	0.800022	0.600109	0.800114	0.400127	0.200408	5e-06	0.800009	1	138.473	165.318	223.75	152.463	134.477	125.588	138.707	142.366	142.632	144.692	491.606
M2M4M5M6M8_All	QLC	0.508391	0.722439	0.480074	0.354399	0.477804	0.389474	0.590804	0.443929	0.4678	0.400083	0.013091	0.037701	0.022326	0.040938	0.009219	0.014583	0.035801	0.100855	0.040306	0.042074	0.56175	0.632959	0.367062	0.483679	0.57165	0.551666	0.56584	0.552333	0.551885	0.539117	0.036214
	TE	93.3237	63.5483	101.578	103.471	100.409	107.868	131.363	115.981	117.045	125.147	636.969	666.5	655.419	629.299	613.643	664.753	601.343	526.474	599.007	640.585	87.6099	53.9067	125.817	112.181	81.8212	85.1846	75.183	90.9572	94.3608	80.2756	400.694
	HS	0	0	0	0	0	0	0	0	0	0	0.4	0.4	0.600145	0.2	0.200004	0.800019	0.200001	0.2	0.200016	0.00013	87.6099	53.9067	125.817	112.181	81.8212	85.1846	75.183	90.9572	94.3608	80.2756	400.694
M1M2M4M5M6M8_All	QLC	0.449802	0.779326	0.44198	0.446657	0.535643	0.645937	0.35815	0.440107	0.484675	0.3752	0	0.015629	0	0.022332	0.027633	0	0.014255	0	0.011546	0.017917	0.535962	0.675006	0.325904	0.441051	0.553625	0.516303	0.581002	0.546918	0.525436	0.519119	0.027163
	TE	80.6804	63.0302	104.111	100.612	87.765	85.2761	110.882	90.859	104.778	109.62	593.752	637.762	614.104	590.955	626.813	608.088	613.567	624.142	597.764	632.959	83.7476	37.1703	123.49	112.455	82.6582	78.4864	74.712	85.0422	88.0602	76.9674	380.336
	HS	0	0	0	0	0	0	0	0	0	0	0.666859	0.333334	1	0.500013	0.500001	0.666744	0.166702	0.50057	0.333333	0.333333	83.7476	37.1703	123.49	112.455	82.6582	78.4864	74.712	85.0422	88.0602	76.9674	380.336
M3M4M5M6M8_All	QLC	0.691986	0.684952	0.505472	0.4882	0.507158	0.600602	0.611869	0.565347	0.519659	0.458999	0.070831	0.050263	0.046609	0.047169	0.009453	0.029311	0.090243	0.052998	0	0.068849	0.623507	0.637304	0.371009	0.559811	0.627538	0.612256	0.625902	0.614193	0.616427	0.583353	0.067613
	TE	71.6253	56.8647	77.9268	83.7983	82.3388	77.9675	110.611	97.4842	101.162	110.651	635.535	632.67	641.522	647.094	661.219	644.426	570.383	594.356	683.547	583.049	70.5357	53.8559	103.148	82.0486	63.0281	65.3692	67.3512	73.4122	70.6586	75.9106	382.12
	HS	0	0	0	0	0	0	0	0	0	0	0.2	0.200029	0.400002	0.600009	0.800114	0.60004	4.6e-05	0.200007	0.400001	0.20003	70.5357	53.8559	103.148	82.0486	63.0281	65.3692	67.3512	73.4122	70.6586	75.9106	382.12
M1M3M4M5M6M8_All	QLC	0.483789	0.591209	0.378314	0.493933	0.540059	0.648489	0.557545	0.514379	0.493596	0.454705	0	0	0	0.011811	0	0	0.009662	0.014205	0	0	0.455231	0.649473	0.293306	0.404819	0.511455	0.442821	0.547493	0.441047	0.446507	0.472606	0
	TE	80.7054	54.9434	112.358	83.6118	109.065	98.7643	119.233	107.422	104.004	127.555	623.248	603.021	635.044	648.922	631.661	620.378	630.124	623.551	603.679	633.751	73.3653	41.5031	116.611	102.252	70.9174	70.0027	73.4346	84.1884	84.092	84.1697	373.738
	HS	0	0	0	0	0	0	0	0	0	0	0.666704	0.833349	0.66681	0.833365	0.833754	0.666752	0.333857	0.333374	0.500024	0.666949	73.3653	41.5031	116.611	102.252	70.9174	70.0027	73.4346	84.1884	84.092	84.1697	373.738
M2M3M4M5M6M8_All	QLC	0.630903	0.586489	0.414537	0.44847	0.491007	0.411463	0.290776	0.445166	0.447375	0.371016	0.0111	0	0	0	0	0	0.010386	0	0	0.015693	0.429917	0.529001	0.233934	0.3924	0.466012	0.420613	0.463162	0.460767	0.474095	0.457253	0.039845
	TE	80.253	52.3207	122.741	119.037	119.536	126.352	163.429	125.189	130.152	151.064	663.855	697.326	668.645	669.822	680.237	692.515	680.056	669.417	652.696	642.422	110.227	57.8391	148.7	146.532	104.316	106.211	98.3772	104.57	108.736	96.4904	385.42
	HS	0	0	0	0	0	0	0	0	0	0	0.333757	0.500167	0.500007	0.833414	0.666673	0.666667	0.5	0.500022	0.666929	0.500075	110.227	57.8391	148.7	146.532	104.316	106.211	98.3772	104.57	108.736	96.4904	385.42
M1M2M3M4M5M6M8_All	QLC	0.566788	0.611725	0.345662	0.420493	0.395492	0.46226	0.354067	0.382333	0.443266	0.403257	0	0	0	0	0	0	0	0	0	0	0.39233	0.568029	0.228952	0.276149	0.427557	0.406522	0.443462	0.374714	0.421365	0.375889	0.020447
	TE	83.6237	51.533	138.565	132.537	121.91	111.662	144.688	127.055	125.863	142.871	652.711	637.183	644.813	634.459	648.351	609.49	649.653	632.368	655.708	641.412	115.578	56.8926	155.887	158.328	112.041	110.351	101.725	123.511	114.227	104.843	371.357
	HS	0	0	0	0	0	0	0	0	0	0	0.428696	1	0.42882	0.571751	0.857237	0.286277	0.857263	0.857169	0.714698	0.428578	115.578	56.8926	155.887	158.328	112.041	110.351	101.725	123.511	114.227	104.843	371.357
M7M8_All	QLC	0.67022	0.710498	0.435582	0.467779	0.548631	0.599218	0.569511	0.601088	0.652079	0.661718	0.40678	0.407173	0.407173	0.407173	0.40678	0.407173	0.40678	0.444363	0.435582	0.407173	0.407173	0.736719	0.444363	0.589181	0.407173	0.407173	0.407173	0.407173	0.407173	0.407173	0.407173
	TE	294.731	276.511	326.434	442.514	438.187	454.196	419.25	417.201	419.621	353.357	811.051	603.696	723.635	707.067	658.289	739.671	695.787	634.456	872.891	728.202	388.643	406.777	392.05	561.887	387.947	409.21	353.048	373.996	377.626	384.107	472.024
	HS	0	0	0.5	0.500026	7e-06	0.5	0.5	0	0.5	0	1	1	3.9e-05	1	1	1	1	1	1	1	388.643	406.777	392.05	561.887	387.947	409.21	353.048	373.996	377.626	384.107	472.024
M1M7M8_All	QLC	0.678401	0.671291	0.544049	0.526846	0.526846	0.526846	0.649902	0.62309	0.621884	0.657139	0.316071	0.351792	0.357744	0.353588	0.362302	0.289381	0.263963	0.298249	0.366908	0.209199	0.519183	0.687282	0.515482	0.565515	0.518501	0.526227	0.488628	0.515482	0.515482	0.48535	0.293976
	TE	109.33	74.7576	148.817	178.415	174.086	182.688	137.486	156.095	139.085	123.744	591.979	539.513	608.13	564.602	430.353	583.499	606.408	483.452	572.774	631.668	199.19	257.744	229.643	177.023	186.275	180.55	185.909	193.822	194.339	231.242	347.148
	HS	0	0	2.3e-05	0.333333	0.333333	0.000197	0	0	0	0	0.333333	0.333333	0.333333	0.333333	0.333333	0.333368	0.333333	0.333333	0.333333	0.66675	199.19	257.744	229.643	177.023	186.275	180.55	185.909	193.822	194.339	231.242	347.148
M2M7M8_All	QLC	0.608397	0.648087	0.625064	0.611479	0.630789	0.5996	0.628936	0.571822	0.604229	0.575064	0.452793	0.463773	0.477381	0.385915	0.43202	0.467222	0.501343	0.463126	0.490804	0.415467	0.514286	0.439474	0.491228	0.571822	0.521991	0.513719	0.510803	0.5164	0.505837	0.513784	0.130981
	TE	87.5182	67.9636	71.2057	77.5295	78.5818	80.4559	97.7787	113.792	110.775	75.0725	340.155	285.368	280.272	365.626	305.692	327.132	286.144	277.97	260.248	347.953	105.188	130.484	90.7076	81.4595	103.191	101.371	108.953	95.204	91.9398	101.17	260.245
	HS	0	0	0	0	0	0	0	0	0	0	0.333333	0.000106	0	9.4e-05	6.5e-05	0.000202	2e-06	0	2e-06	3e-06	105.188	130.484	90.7076	81.4595	103.191	101.371	108.953	95.204	91.9398	101.17	260.245
M1M2M7M8_All	QLC	0.504942	0.540121	0.422528	0.44325	0.532624	0.559024	0.506804	0.505789	0.502765	0.506988	0.195706	0.261779	0.104525	0.191489	0.199848	0.145136	0.247435	0.234315	0.117426	0.249805	0.478111	0.687506	0.341701	0.393671	0.48238	0.510531	0.544968	0.458544	0.480746	0.474048	0.089074
	TE	85.133	63.382	93.6881	141.097	97.5796	105.844	111.147	90.1586	96.8818	105.861	430.5	423.649	381.935	439.964	439.153	450.663	420.895	406.229	440.678	403.421	87.9609	71.3625	116.713	130.302	86.8815	86.7419	85.9718	90.7618	94.1582	87.1158	297.393
	HS	0	0	0	0	0	0	0	0	0	0	1e-06	1.2e-05	4.3e-05	5e-06	0.25	0.000121	3e-06	1e-06	0.250211	0	87.9609	71.3625	116.713	130.302	86.8815	86.7419	85.9718	90.7618	94.1582	87.1158	297.393
M3M7M8_All	QLC	0.61457	0.598616	0.61457	0.585795	0.626504	0.625989	0.620648	0.575064	0.607471	0.575064	0.446877	0.44751	0.50234	0.350877	0.486326	0.499342	0.498456	0.459015	0.460485	0.498864	0.538878	0.558407	0.521386	0.567839	0.530157	0.560727	0.556468	0.563938	0.562122	0.543221	0.319033
	TE	89.5158	76.5375	67.4219	113.835	75.7834	78.802	93.5297	108.791	113.792	75.5281	329.569	285.632	364.762	370.312	271.52	294.282	318	341.95	289.338	293.505	85.9525	124.098	87.7406	142.257	94.6167	85.564	101.158	70.7969	69.3904	99.992	248.599
	HS	0	0	0	0	0	0	0	0	0	0	1e-06	1e-05	2e-06	0	0	0	0	1e-06	0.333333	0	85.9525	124.098	87.7406	142.257	94.6167	85.564	101.158	70.7969	69.3904	99.992	248.599
M1M3M7M8_All	QLC	0.45405	0.503255	0.482565	0.502403	0.51822	0.508226	0.47388	0.484629	0.43313	0.452358	0.18807	0.217747	0.195839	0.242235	0.237007	0.220725	0.264075	0.228947	0.058075	0.191082	0.371482	0.63697	0.324213	0.381693	0.371592	0.425484	0.465083	0.370826	0.363392	0.325533	0.090863
	TE	100.576	78.4408	105.673	147.241	113.498	114.473	109.811	110.953	107.679	132.664	382.151	412.626	442.144	438.567	471.774	424.922	412.577	470.256	509.213	451.8	98.6803	85.4272	129.438	159.323	97.397	95.7264	113.794	104.726	119.876	115.566	309.468
	HS	0	0	0	0	0	0	0	0	0	0	2e-06	0	2.2e-05	9e-06	2.1e-05	0	6e-06	7e-06	0.25001	0	98.6803	85.4272	129.438	159.323	97.397	95.7264	113.794	104.726	119.876	115.566	309.468
M2M3M7M8_All	QLC	0.378638	0.525765	0.429571	0.39608	0.433827	0.436244	0.39902	0.39352	0.436067	0.440352	0.050794	0.138864	0.121531	0.131767	0.071895	0.11974	0.067752	0.053533	0.155857	0.132639	0.394575	0.452962	0.411873	0.405382	0.41017	0.414198	0.408042	0.410957	0.414086	0.409391	0.03547
	TE	118.448	85.891	113.88	160.992	133.428	146.202	134.246	142.373	125.638	148.695	552.884	423.915	520.187	493.084	514.768	538.102	483.416	494.718	482.065	519.47	101.963	109.286	103.915	188.044	111.317	106.015	103.225	110.077	98.7614	114.792	350.754
	HS	0	0	0	0	0	0	0	0	0	0	0.750003	1e-06	5e-06	1e-05	2e-06	0.5	2e-06	0.250003	1e-06	1.2e-05	101.963	109.286	103.915	188.044	111.317	106.015	103.225	110.077	98.7614	114.792	350.754
M1M2M3M7M8_All	QLC	0.408593	0.531631	0.337802	0.282274	0.331329	0.340938	0.385566	0.283831	0.384729	0.393395	0.040055	0.020814	0.028954	0.009662	0.021873	0.009574	0.012384	0.025789	0.018562	0.055471	0.282747	0.471397	0.277683	0.228329	0.340384	0.330126	0.356694	0.333043	0.289901	0.356226	0.027118
	TE	133.468	87.9237	153.97	185.485	164.321	169.986	142.875	158.096	143.308	145.075	547.897	557.829	516.25	559.752	578.368	569.187	508.863	544.28	556.923	486.335	146.252	86.9585	154.47	214.749	140.71	136.323	122.019	137.217	132.731	137.817	358.589
	HS	0	0	0	0	0	0	0	0	0	0	0.200185	0.800001	0.400016	0.800058	0.600033	0.600244	0.400013	0.400002	0.200007	9.5e-05	146.252	86.9585	154.47	214.749	140.71	136.323	122.019	137.217	132.731	137.817	358.589
M4M7M8_All	QLC	0.600352	0.607497	0.434869	0.600352	0.598495	0.600352	0.600352	0.598495	0.600352	0.598495	0.340799	0.129514	0.370546	0.413112	0.339394	0.396894	0.423561	0.328514	0.351677	0.374353	0.510597	0.535833	0.443254	0.588434	0.524085	0.491329	0.55106	0.485549	0.506744	0.510597	0.140121
	TE	119.134	106.969	136.817	134.398	138.507	138.049	140.155	138.68	133.749	128.413	720.612	766.763	680.236	589.098	726.41	694.389	676.915	698.655	734.255	589.446	183.853	227.23	170.176	148.996	174.11	188.041	144.416	189.11	180.356	175.427	522.32
	HS	0	0	0	0	0	0	0	0	0	0	0.333333	1	0.333333	5e-06	0.333333	8.2e-05	0.000401	0.000103	0.333333	0.000189	183.853	227.23	170.176	148.996	174.11	188.041	144.416	189.11	180.356	175.427	522.32
M1M4M7M8_All	QLC	0.607213	0.769559	0.424135	0.645021	0.607213	0.607213	0.607213	0.607213	0.607213	0.607213	0.262889	0.18129	0.08253	0.132578	0.272295	0.234428	0.131843	0.106565	0.135541	0.150752	0.640272	0.52945	0.438815	0.619091	0.633474	0.633474	0.618557	0.614556	0.616385	0.577848	0.084142
	TE	89.1082	52.1652	146.778	100.577	108.7	108.633	110.063	127.347	133.387	135.621	549.577	741.485	745.121	696.96	533.12	720.427	720.47	721.454	733.192	650.034	131.227	191.899	193.745	123.746	114.581	112.147	110.768	132.07	124.003	144.946	442.821
	HS	0	0	1e-06	0	0	0	0	0	0	0	3e-06	0.25	0.750008	0.250052	4.3e-05	0.000473	0.250001	0.500001	0.5	0.250005	131.227	191.899	193.745	123.746	114.581	112.147	110.768	132.07	124.003	144.946	442.821
M2M4M7M8_All	QLC	0.499808	0.56858	0.489998	0.439888	0.509854	0.518028	0.511823	0.427685	0.384099	0.517801	0.173062	0.205347	0.034258	0.077227	0.159407	0.092608	0.239537	0.133782	0.081654	0.198614	0.577857	0.588884	0.362288	0.543913	0.582628	0.582183	0.578743	0.575783	0.571389	0.575973	0.071967
	TE	100.377	47.7059	119.975	127.407	109.88	106.059	105.769	105.222	108.233	112.535	591.82	486.748	552.23	564.949	430.137	573.434	481.608	514.508	599.842	524.731	103.543	73.8171	154.102	146.91	102.707	109.898	95.5677	95.5909	105.799	93.0018	325.585
	HS	0	0	0	0	0	0	0	0	0	0	0.250001	0.250008	0.250158	0.250011	4.4e-05	0.500003	0.25	0.250002	0.5	0.25	103.543	73.8171	154.102	146.91	102.707	109.898	95.5677	95.5909	105.799	93.0018	325.585
M1M2M4M7M8_All	QLC	0.525756	0.523667	0.500052	0.394577	0.531492	0.612363	0.528179	0.454821	0.536899	0.510804	0.040953	0	0	0.017054	0.02817	0.024782	0.046751	0.050551	0.032887	0.027822	0.54215	0.687934	0.315381	0.431678	0.543305	0.568836	0.587001	0.469518	0.544543	0.534608	0.058844
	TE	80.8107	71.2466	108.719	118.727	82.1145	83.1142	105.66	87.9353	84.6739	90.2045	479.113	552.437	608.431	585.333	570.522	517.854	556.417	525.907	531.573	577.904	101.663	50.9041	141.295	140.809	89.4142	96.8306	85.0218	85.1362	98.3881	86.837	368.052
	HS	0	0	0	0	0	0	0	0	0	0	6e-05	0.20003	0.600276	0.400002	0.600053	0.400187	0.20001	2e-05	0.200001	0.000365	101.663	50.9041	141.295	140.809	89.4142	96.8306	85.0218	85.1362	98.3881	86.837	368.052
M3M4M7M8_All	QLC	0.481018	0.566545	0.540104	0.599895	0.497373	0.623979	0.465702	0.527472	0.496553	0.490572	0.211466	0.187358	0.020863	0.138108	0.112908	0.180247	0.19649	0.212307	0.211636	0.186002	0.64801	0.619173	0.400043	0.637087	0.652857	0.652857	0.659555	0.652857	0.656721	0.647719	0.10258
	TE	86.3514	51.302	93.3462	96.4166	78.7266	87.3723	82.7644	101.752	92.7909	117.263	488.817	532.031	619.988	544.315	606.855	501.516	392.913	508.485	522.941	516.208	77.855	67.5368	117.228	117.862	74.9998	77.9313	85.9022	75.4436	72.2621	92.0832	361.09
	HS	0	0	0	0	0	0	0	0	0	0	0.00013	0.25	1	1e-06	0.5	0.25	1e-06	0.250171	0.250003	0.00024	77.855	67.5368	117.228	117.862	74.9998	77.9313	85.9022	75.4436	72.2621	92.0832	361.09
M1M3M4M7M8_All	QLC	0.464863	0.630686	0.409534	0.528915	0.506752	0.479469	0.437347	0.467224	0.471516	0.489221	0.045928	0.023213	0.026703	0.015385	0.013281	0.026541	0.030374	0	0.046014	0.008035	0.449087	0.644233	0.31157	0.463725	0.449127	0.50607	0.562816	0.447279	0.493946	0.435366	0.009167
	TE	81.5126	52.4563	128.647	100.221	100.966	95.6538	101.726	108.878	94.8137	95.8891	557.014	578.479	584.318	529.227	604.447	595.54	568.93	578.768	546.667	597.389	82.3487	56.6638	145.844	132.909	80.6514	78.4926	83.3725	89.338	86.9064	103.586	342.488
	HS	0	0	0	0	0	0	0	0	0	0	7e-05	0.200062	0.400098	0.400405	0.600237	0.6	0.200085	0.400191	0.200054	0.200083	82.3487	56.6638	145.844	132.909	80.6514	78.4926	83.3725	89.338	86.9064	103.586	342.488
M2M3M4M7M8_All	QLC	0.53979	0.460395	0.350314	0.371265	0.407001	0.40309	0.370366	0.467998	0.429331	0.392215	0.010198	0.039938	0.009146	0.012698	0.009565	0.007752	0.030449	0.075221	0.05286	0.008933	0.411924	0.5008	0.218382	0.400927	0.457201	0.444241	0.472235	0.441273	0.447967	0.493313	0.038743
	TE	75.0841	84.7778	155.639	139.302	135.963	138.911	151.033	141.867	128.476	146.18	568.823	583.676	649.666	602.809	671.955	628.628	628.561	564.06	573.726	626.759	134.083	76.5479	184.489	202.603	125.046	138.248	123.352	124.938	119.865	128.058	383.133
	HS	0	0	0	0	0	0	0	0	0	0	0.20001	0.200018	0.400562	0.6	0.400115	0.600113	0.400026	0.000169	1e-05	0.40007	134.083	76.5479	184.489	202.603	125.046	138.248	123.352	124.938	119.865	128.058	383.133
M1M2M3M4M7M8_All	QLC	0.504212	0.492354	0.34375	0.331814	0.40794	0.365674	0.49274	0.369305	0.40974	0.439831	0	0	0	0	0.019593	0	0	0.011443	0	0	0.369025	0.55816	0.287798	0.283582	0.421091	0.428306	0.44716	0.348652	0.349093	0.365783	0.015903
	TE	94.3258	88.9868	162.555	135.718	118.887	137.259	107.044	129.883	129.187	145.282	624.919	606.358	612.044	588.74	624.758	607.15	619.582	601.991	634.462	583.105	138.426	71.8031	173.495	208.633	135.649	134.136	126.121	141.138	132.758	132.357	397.215
	HS	0	0	0	0	0	0	0	0	0	0	1	0.500038	1	0.833467	0.500034	1	0.50014	0.333389	0.500047	0.000157	138.426	71.8031	173.495	208.633	135.649	134.136	126.121	141.138	132.758	132.357	397.215
M5M7M8_All	QLC	0.36842	0.384943	0.292482	0.285189	0.289722	0.327877	0.430723	0.35511	0.376629	0.336319	0.091678	0.14963	0.099552	0.076467	0.075476	0.155639	0.232669	0.125572	0.097203	0.225248	0.32379	0.549672	0.153771	0.16789	0.307705	0.328379	0.297565	0.223657	0.33055	0.320634	0.13677
	TE	317.971	254.77	359.296	452.796	430.927	416.703	394.849	410.998	382.691	407.151	840.971	804.284	876.638	857.791	877.693	899.827	892.398	803.114	823.652	848.697	360.567	258.16	413.7	442.514	379.097	340.86	354.143	374.16	374.613	351.353	545.878
	HS	0	0	1e-06	1.4e-05	3e-06	1e-06	1e-06	0	0	0	1	0.66679	0.66682	1	1	1	0.333336	1	1	0.333495	360.567	258.16	413.7	442.514	379.097	340.86	354.143	374.16	374.613	351.353	545.878
M1M5M7M8_All	QLC	0.472011	0.448809	0.344216	0.358209	0.417669	0.3895	0.437895	0.424525	0.453597	0.486552	0.043244	0.032186	0.026746	0.028635	0.010204	0.034264	0.095404	0.053534	0.035704	0.045889	0.453378	0.396797	0.277225	0.450192	0.459137	0.471951	0.433501	0.46662	0.457041	0.421781	0.035534
	TE	176.137	127.967	219.276	260.322	259.961	257.712	234.573	213.436	202.583	222.617	726.163	760.917	810.022	817.929	796.629	808.116	760.106	814.775	795.922	759.221	237.522	223.176	294.272	229.545	229.028	211.228	239.599	236.51	247.458	261.859	485.031
	HS	0	0	0.000114	0.250001	0.25	1.1e-05	0	0	0	0	1	0.500156	0.750162	0.75	1	1	0.5	0.750013	0.500009	0.75	237.522	223.176	294.272	229.545	229.028	211.228	239.599	236.51	247.458	261.859	485.031
M2M5M7M8_All	QLC	0.490383	0.525115	0.377807	0.522119	0.541986	0.508386	0.438541	0.489202	0.505774	0.556557	0.206142	0.163844	0.133856	0.092654	0.263441	0.254199	0.171846	0.160425	0.166853	0.027783	0.569174	0.553258	0.465089	0.501469	0.55909	0.523538	0.539154	0.547524	0.550002	0.525828	0.051022
	TE	104.867	100.291	128.064	125.126	121.74	132.848	125.032	125.758	122.15	114.484	475.8	494.779	581.562	554.684	501.965	466.191	550.488	501.347	543.888	597.611	107.314	109.585	129.954	133.397	110.171	120.864	128.826	113.831	109.713	118.867	388.099
	HS	0	0	1e-06	0	0	0	0	0	0	0	0.250009	0.5	0.500001	0.250394	0.5	0.5	0.250692	0.000165	0.250023	1	107.314	109.585	129.954	133.397	110.171	120.864	128.826	113.831	109.713	118.867	388.099
M1M2M5M7M8_All	QLC	0.435047	0.666559	0.360949	0.415024	0.439292	0.466153	0.382834	0.416454	0.46709	0.448188	0.054984	0.025795	0.051999	0.053119	0.113202	0.062405	0.022173	0.065264	0.032585	0.028276	0.492305	0.628552	0.34536	0.381499	0.508297	0.479281	0.550506	0.476518	0.500177	0.479354	0.064725
	TE	101.917	83.2732	96.9913	129.099	103.047	113.43	126.443	120.979	123.727	129.856	551.398	480.914	558.985	559.292	504.018	519.94	541.162	530.643	517.566	566.972	96.9994	81.351	120.368	128.161	91.5093	94.4553	99.8842	96.7369	92.2142	104.641	309.852
	HS	0	0	0	0	0	0	0	0	0	0	0.200117	4.2e-05	0.4	0.4	0.200014	0.2	0.4	0.2	0.000104	0.4	96.9994	81.351	120.368	128.161	91.5093	94.4553	99.8842	96.7369	92.2142	104.641	309.852
M3M5M7M8_All	QLC	0.537293	0.572135	0.517737	0.495891	0.55275	0.460332	0.481428	0.53717	0.443845	0.481959	0.194707	0.151094	0.043127	0.24235	0.04175	0.223087	0.248613	0.249019	0.148854	0.178945	0.569174	0.557045	0.462971	0.499334	0.55909	0.521419	0.542946	0.547524	0.557858	0.521127	0.115538
	TE	104.955	97.9029	126.145	128.624	121.779	138.413	126.462	114.357	123.017	110.816	495.297	557.514	586.445	541.634	549.822	495.156	491.849	515.557	524.836	537.025	106.78	102.06	121.792	147.639	109.626	121.358	131.513	107.862	105.764	116.483	337.453
	HS	0	0	0	1e-06	0	0	0	0	0	0	0.250001	0.25	0.75004	0.5	0.500004	0.5	0.5	0.5	0.5	0.5	106.78	102.06	121.792	147.639	109.626	121.358	131.513	107.862	105.764	116.483	337.453
M1M3M5M7M8_All	QLC	0.439719	0.469689	0.318643	0.332013	0.359502	0.412101	0.364179	0.404658	0.440177	0.436403	0.057782	0.042398	0.037615	0.121066	0.084044	0.078127	0.046962	0.031327	0.051907	0.024756	0.378012	0.586005	0.287503	0.365671	0.36743	0.388011	0.458672	0.358862	0.409644	0.3338	0.045088
	TE	118.242	110.751	107.022	129.633	106.241	114.769	129.64	115.739	126.653	142.271	492.75	512.68	498.479	512.069	523.639	554.859	513.724	542.113	507.417	518.61	100.657	79.3623	126.116	140.216	97.422	96.4937	106.506	106.68	104.109	115.266	348.583
	HS	0	0	0	0	0	0	0	0	0	0	0.2	1.2e-05	1.1e-05	0.200002	0.400023	0.2	3.6e-05	0.4	8.8e-05	0.200091	100.657	79.3623	126.116	140.216	97.422	96.4937	106.506	106.68	104.109	115.266	348.583
M2M3M5M7M8_All	QLC	0.376351	0.41905	0.401471	0.313528	0.372857	0.356394	0.310141	0.301492	0.325753	0.382113	0.050494	0.05036	0.008772	0.011304	0.011189	0.061424	0.042584	0.026901	0.025564	0.037247	0.429849	0.446877	0.358225	0.379412	0.429574	0.393788	0.424063	0.430494	0.43731	0.408282	0.039592
	TE	130.07	116.41	110.125	147.174	114.53	131.923	148.282	137.706	142.495	156.506	615.886	620.078	580.525	624.272	583.398	591.963	564.76	575.76	585.745	562.457	103.087	91.1491	127.66	158.294	101.38	108.276	109.69	108.286	98.2082	109.069	332.804
	HS	0	0	0	0	0	0	0	0	0	0	0.200067	0.000106	1	0.600051	0.200109	0.200001	0.200004	0.200003	0.200001	0.200016	103.087	91.1491	127.66	158.294	101.38	108.276	109.69	108.286	98.2082	109.069	332.804
M1M2M3M5M7M8_All	QLC	0.294514	0.514118	0.277453	0.212276	0.362331	0.373665	0.322922	0.381213	0.297256	0.258517	0	0.010031	0.012813	0.010707	0	0.008041	0	0.010101	0.008112	0	0.346012	0.505971	0.260995	0.208589	0.372647	0.334794	0.368278	0.324465	0.362939	0.313108	0.027082
	TE	114.166	106.151	127.637	157.298	132.456	135.013	136.042	132.244	131.258	152.323	595.2	587.985	578.695	610.487	611.3	614.854	604.748	585.885	613.781	596.761	126.272	82.0747	144.188	172.345	117.407	119.097	115.03	124.972	113.498	118.126	366.124
	HS	0	0	0	0	0	0	0	0	0	0	1	0.166672	0.333512	0.33339	0.833333	0.50006	0.333424	0.000262	0.333335	0.16678	126.272	82.0747	144.188	172.345	117.407	119.097	115.03	124.972	113.498	118.126	366.124
M4M5M7M8_All	QLC	0.482811	0.629268	0.342358	0.452424	0.466549	0.440965	0.492786	0.501037	0.360793	0.403079	0.022105	0.030649	0.057721	0.033191	0.026649	0.011101	0.020089	0.024824	0.010295	0.043583	0.499769	0.435725	0.321124	0.46198	0.490582	0.509059	0.482963	0.492904	0.385271	0.504694	0.037029
	TE	167.58	128.736	214.525	239.907	213.781	233.449	234.55	221.795	205.04	225.604	931.838	892.246	895.656	891.044	941.638	930.633	927.705	901.823	931.298	953.095	220.802	188.018	257.915	223.812	202.225	197.698	187.422	224.25	267.002	218.33	608.173
	HS	0	0	0	0	0	0	7e-06	0	0	0	0.750006	0.750006	0.750004	0.250561	0.500014	1	0.500019	0.7502	1	0.250032	220.802	188.018	257.915	223.812	202.225	197.698	187.422	224.25	267.002	218.33	608.173
M1M4M5M7M8_All	QLC	0.5091	0.617395	0.384351	0.517695	0.525446	0.517111	0.545104	0.543999	0.450128	0.4179	0	0.01767	0	0	0.016461	0.014258	0.012727	0	0.007453	0	0.566059	0.514326	0.326726	0.531184	0.583547	0.578142	0.546961	0.549253	0.572387	0.541124	0.022723
	TE	119.39	88.2021	165.72	174.102	152.475	155.358	148.663	166.296	167.085	201.734	813.668	893.07	850.992	858.55	814.337	868.787	812.969	819.807	846.412	843.822	145.114	172.513	239.422	170.321	142.384	133.209	154.631	155.88	161.899	172.562	517.355
	HS	0	0	0	0	0	0	0	0	0	0	1	0.800019	1	1	0.8	0.600247	0.600419	1	1	0.800281	145.114	172.513	239.422	170.321	142.384	133.209	154.631	155.88	161.899	172.562	517.355
M2M4M5M7M8_All	QLC	0.519318	0.519963	0.40799	0.331145	0.431781	0.448966	0.549978	0.48834	0.496955	0.472976	0.010078	0.046947	0	0.039847	0.055608	0.024796	0.02946	0.044495	0.017148	0.011101	0.580351	0.63753	0.370921	0.498769	0.569313	0.536191	0.565252	0.554388	0.555262	0.556176	0.034506
	TE	82.9567	85.0878	111.935	134.528	107.113	107.155	88.5846	118.833	104.879	122.998	621.327	606.753	595.923	592.182	618.451	587.589	635.417	598.482	629.581	571.512	104.166	79.2763	139.646	136.388	104.375	111.511	100.602	102.218	102.814	101.334	419.164
	HS	0	0	0	0	0	0	0	0	0	0	1	0.200007	0.2	0.200013	0.400007	7.4e-05	0.000289	0.2	0.600042	0.200151	104.166	79.2763	139.646	136.388	104.375	111.511	100.602	102.218	102.814	101.334	419.164
M1M2M4M5M7M8_All	QLC	0.468516	0.624033	0.436259	0.443856	0.479732	0.554642	0.398273	0.40084	0.384912	0.410725	0	0	0	0	0	0	0	0.01304	0	0.012487	0.542174	0.678816	0.323453	0.44458	0.549619	0.525409	0.562991	0.556987	0.542029	0.53225	0
	TE	84.3655	81.6268	104.141	109.787	80.4765	81.3129	123.697	119.76	101.581	125.764	600.901	610.463	630.904	624.24	624.083	596.404	632.858	593.132	621.761	604.406	87.7716	54.8006	110.316	129.583	91.5807	95.9322	88.2752	88.7488	89.8618	89.7756	386.385
	HS	0	0	0	0	0	0	0	0	0	0	0.833374	0.166723	1	0.500131	0.833401	0.500118	0.333384	5.8e-05	0.500124	0.333335	87.7716	54.8006	110.316	129.583	91.5807	95.9322	88.2752	88.7488	89.8618	89.7756	386.385
M3M4M5M7M8_All	QLC	0.545084	0.517367	0.403308	0.455989	0.464275	0.482991	0.576564	0.523123	0.509903	0.497504	0.040667	0.053336	0.013158	0.032488	0.021169	0.050503	0.011628	0.032925	0	0.049853	0.636474	0.642438	0.378289	0.568433	0.631498	0.599965	0.626982	0.622246	0.630512	0.594771	0.069351
	TE	77.9422	82.1446	94.4382	115.851	98.8578	106.985	98.4654	111.412	104.05	97.6411	634.103	551.939	642.891	642.838	646.715	601.84	624.121	576.388	655.058	592.402	86.5251	67.5376	124.668	116.623	85.0515	90.5585	94.9022	87.4538	82.4345	97.6332	380.624
	HS	0	0	0	0	0	0	0	0	0	0	0.200009	0.2	0.400145	0.200001	0.600071	0.200027	1	0.200008	1	0.000143	86.5251	67.5376	124.668	116.623	85.0515	90.5585	94.9022	87.4538	82.4345	97.6332	380.624
M1M3M4M5M7M8_All	QLC	0.356456	0.603446	0.267395	0.359441	0.490623	0.475245	0.349713	0.443141	0.404994	0.360526	0	0	0.007813	0	0.011646	0	0	0	0	0	0.467295	0.653751	0.302011	0.408062	0.464846	0.49365	0.540189	0.449914	0.508249	0.427386	0.026555
	TE	77.3109	79.7765	111.153	115.454	94.8555	90.5389	120.18	106.537	102.859	129.098	620.729	622.309	657.515	610.322	626.996	667.874	603.883	618.635	621.372	609.392	81.7053	58.5144	133.662	120.418	79.5198	84.2507	89.9815	88.9103	81.8844	95.3275	371.743
	HS	0	0	0	0	0	0	0	0	0	0	0.166698	0.833367	1	0.50005	0.333844	0.833372	0.333334	0.166693	0.833341	0.333336	81.7053	58.5144	133.662	120.418	79.5198	84.2507	89.9815	88.9103	81.8844	95.3275	371.743
M2M3M4M5M7M8_All	QLC	0.497953	0.463254	0.310966	0.312518	0.392339	0.390411	0.250734	0.432411	0.412937	0.298172	0.023065	0	0.009643	0	0.012207	0	0	0	0	0	0.438427	0.53281	0.230789	0.395097	0.467702	0.408584	0.474642	0.461969	0.468973	0.471429	0.042578
	TE	79.1336	94.0249	133.082	123.017	117.912	118.719	158.088	135.433	132.274	149.568	641.757	636.965	644.84	636.997	634.616	643.632	660.313	625.175	652.385	666.306	116.188	71.8251	155.16	169.975	111.726	119.718	116.619	111.129	110.909	107.832	378.729
	HS	0	0	0	0	0	0	0	0	0	0	0.166766	0.166769	0.33343	0.666824	0.333385	0.666675	0.666675	0.333484	0.333358	0.833374	116.188	71.8251	155.16	169.975	111.726	119.718	116.619	111.129	110.909	107.832	378.729
M1M2M3M4M5M7M8_All	QLC	0.401855	0.525088	0.295118	0.292148	0.408043	0.391356	0.400281	0.418807	0.336066	0.375712	0	0	0	0	0	0	0	0	0	0	0.385626	0.571294	0.224816	0.283159	0.436419	0.399949	0.464914	0.385195	0.428231	0.405389	0.017295
	TE	92.2263	90.533	139.487	123.393	106.791	109.339	108.813	112.762	113.682	140.805	618.927	628.181	644.608	641.714	645.259	638.25	637.002	649.973	630.245	619.189	117.409	61.4363	153.891	170.44	118.186	117.737	113.157	118.325	111.992	123.331	418.853
	HS	0	0	0	0	0	0	0	0	0	0	0.571465	0.714521	1	0.857148	0.857188	0.857178	0.714405	1	0.571454	0.42881	117.409	61.4363	153.891	170.44	118.186	117.737	113.157	118.325	111.992	123.331	418.853
M6M7M8_All	QLC	0.59929	0.659949	0.601875	0.562169	0.595503	0.570723	0.562169	0.599669	0.643476	0.61524	0.280118	0.229748	0.256392	0.266493	0.228836	0.229748	0.229748	0.228836	0.228836	0.299418	0.562169	0.74585	0.556555	0.562169	0.562169	0.562169	0.562169	0.562169	0.562169	0.562169	0.322853
	TE	169.03	132.659	154.874	164.792	169.317	151.091	177.715	165.728	165.776	153.286	443.74	477.049	449.163	405.167	453.391	483.179	461.285	404.127	465.712	357.888	224.298	237.014	205.021	229.971	213.874	217.237	196.458	224.805	223.657	225.998	283.973
	HS	4e-06	0	3e-06	2e-05	2.9e-05	0	0.333336	0.000143	0	4e-06	0.333341	0.667205	0.333691	0.333361	0.666931	0.666667	0.333348	0.333334	0.666667	0.333338	224.298	237.014	205.021	229.971	213.874	217.237	196.458	224.805	223.657	225.998	283.973
M1M6M7M8_All	QLC	0.468082	0.758287	0.450435	0.456761	0.539527	0.555603	0.53967	0.378338	0.378338	0.426686	0.247027	0.185504	0.14506	0.186788	0.259845	0.159205	0.232649	0.247811	0.20072	0.259034	0.622029	0.748665	0.418693	0.509224	0.638423	0.641614	0.606594	0.591941	0.609556	0.614175	0.21947
	TE	116.448	43.787	123.503	141.333	114.318	115.605	109.715	127.274	117.777	108.25	380.537	502.827	455.808	382.813	375.095	483.807	403.105	400.643	473.022	393.923	139.541	184.057	174.86	125.935	125.438	122.994	131.997	148.305	136.72	144.326	280.527
	HS	2.8e-05	0	0	0.25	0.000198	3e-06	0.000199	3.1e-05	0.25	0	0.25	0.25	0.250046	1e-06	9.6e-05	0.5	5e-06	0.000386	0.5	0.250176	139.541	184.057	174.86	125.935	125.438	122.994	131.997	148.305	136.72	144.326	280.527
M2M6M7M8_All	QLC	0.631245	0.511324	0.513528	0.462638	0.514742	0.486714	0.560193	0.513798	0.492964	0.545596	0.298448	0.361262	0.23699	0.328604	0.282656	0.285224	0.317116	0.319869	0.325016	0.274809	0.492073	0.592683	0.437158	0.470578	0.517371	0.513962	0.547638	0.501598	0.470427	0.491314	0.142779
	TE	58.5542	44.3959	42.7472	96.0716	71.7522	76.9819	68.5223	72.47	68.8921	83.0151	361.718	249.517	367.747	299.196	315.213	337.615	292.598	254.489	273.574	332.338	58.4666	86.6648	75.1526	66.0691	48.8134	48.7302	44.7512	50.1606	68.9269	71.8654	226.38
	HS	0	0	0	0	0	0	0	0	0	0	0.250005	0.25001	0.25024	1.5e-05	7.4e-05	0.250064	4.2e-05	0.250001	0.250003	0.00016	58.4666	86.6648	75.1526	66.0691	48.8134	48.7302	44.7512	50.1606	68.9269	71.8654	226.38
M1M2M6M7M8_All	QLC	0.515497	0.458744	0.504115	0.372799	0.570537	0.475742	0.415113	0.463627	0.382913	0.375772	0.145413	0.140861	0.114864	0.164444	0.146427	0.147311	0.14148	0.100138	0.130758	0.127287	0.497121	0.750005	0.344699	0.389653	0.565218	0.573915	0.648481	0.551188	0.557495	0.585502	0.085294
	TE	60.7228	47.1188	75.8214	119.976	72.5524	84.9783	74.3018	83.5169	69.608	77.5777	310.62	400.928	421.531	334.929	389.909	337.103	345.838	379.36	355.851	336.697	59.0798	51.751	94.1995	98.6189	58.0668	58.3199	52.2706	64.9514	63.8089	53.1838	248.227
	HS	0	0	0	0	0	0	0	0	0	0	1.8e-05	0.200028	0.200004	0.2	0.2	1e-06	0.2	0.2	0.200001	0.2	59.0798	51.751	94.1995	98.6189	58.0668	58.3199	52.2706	64.9514	63.8089	53.1838	248.227
M3M6M7M8_All	QLC	0.607416	0.549719	0.636135	0.511748	0.641603	0.607242	0.637587	0.608637	0.645823	0.61399	0.297233	0.303462	0.288627	0.277263	0.320819	0.272507	0.31963	0.306033	0.310056	0.283157	0.53579	0.668805	0.453017	0.514132	0.608749	0.557169	0.665263	0.557917	0.553773	0.600609	0.149808
	TE	51.5261	45.9201	39.4947	78.9287	63.9197	58.3415	44.6178	61.5352	64.2203	75.8119	316.64	305.739	281.208	271.881	281.267	295.312	267.776	321.225	337.386	301.866	45.1522	88.0086	74.8453	82.8689	42.7426	53.0647	54.1813	46.9602	45.1516	57.3475	238.228
	HS	0	0	0	0	0	0	0	0	0	0	0.25	0.25	0.250029	2e-06	0.000142	0.250017	7e-06	0.25	0.25	0.25	45.1522	88.0086	74.8453	82.8689	42.7426	53.0647	54.1813	46.9602	45.1516	57.3475	238.228
M1M3M6M7M8_All	QLC	0.460622	0.412592	0.432866	0.412663	0.454777	0.434014	0.538397	0.438484	0.479561	0.417554	0.068706	0.114944	0.053562	0.09408	0.159805	0.110187	0.086132	0.134782	0.099433	0.139648	0.495031	0.71339	0.326956	0.390618	0.529701	0.508214	0.565299	0.441498	0.463905	0.45026	0.0951
	TE	82.9625	94.3383	84.5125	112	79.0684	87.4756	82.8042	87.7355	80.2553	100.721	361.542	411.768	393.632	367.679	313.8	427.009	312.449	330.613	390.165	328.882	61.9782	59.542	104.412	109.915	59.1193	62.98	63.4277	75.4573	85.4578	80.5255	250.779
	HS	0	0	0	0	0	0	0	0	0	0	7e-05	0.2	0.20004	0.200001	0.2	0.000132	0.2	0.200001	0.000144	0.2	61.9782	59.542	104.412	109.915	59.1193	62.98	63.4277	75.4573	85.4578	80.5255	250.779
M2M3M6M7M8_All	QLC	0.476347	0.380347	0.486887	0.301204	0.453297	0.390737	0.434692	0.437041	0.468002	0.502617	0.06704	0.077701	0.023987	0.082162	0.071453	0.056824	0.063061	0.062238	0.066423	0.039332	0.399765	0.503562	0.391034	0.404023	0.423146	0.41478	0.445094	0.426251	0.426912	0.423041	0.030168
	TE	100.412	73.6161	80.8582	143.719	105.456	116.059	104.208	95.4119	106.319	97.3653	418.872	437.849	461.666	436.428	391.722	458.407	436.928	403.604	447.374	425.305	70.9113	73.8572	78.8443	126.604	71.0039	68.2686	67.7177	66.6125	67.1546	73.6471	319.869
	HS	0	0	0	0	0	0	0	0	0	0	0.200029	0.200006	1	0.200045	0.2	0.200386	0.2	6e-05	0.20008	0.400006	70.9113	73.8572	78.8443	126.604	71.0039	68.2686	67.7177	66.6125	67.1546	73.6471	319.869
M1M2M3M6M7M8_All	QLC	0.462065	0.443386	0.406305	0.308358	0.410307	0.430034	0.397404	0.404825	0.338388	0.447988	0.012559	0	0.014337	0	0	0.009404	0.026909	0.029885	0	0	0.34106	0.56109	0.238467	0.166492	0.417738	0.392843	0.451398	0.392447	0.373332	0.416073
	TE	104.886	67.181	121.178	155.075	126.382	131.095	111.707	126.364	125.552	103.209	453.466	474.759	455.813	505.777	491.368	503.202	499.405	453.382	496.793	465.667	105.05	67.0426	107.219	157.433	97.4728	98.0191	85.5089	102.522	98.5087	97.1871
	HS	0	0	0	0	0	0	0	0	0	0	0.500056	0.333382	0.50016	1	0.666672	0.833511	0.666702	0.333336	1	0.500138	105.05	67.0426	107.219	157.433	97.4728	98.0191	85.5089	102.522	98.5087	97.1871
M4M6M7M8_All	QLC	0.62596	0.459961	0.40156	0.411955	0.51759	0.660029	0.512345	0.628606	0.65083	0.559611	0.26562	0.045322	0.21487	0.263969	0.194772	0.241465	0.176018	0.069998	0.238229	0.24287	0.377562	0.372065	0.414107	0.420214	0.374672	0.379007	0.39058	0.389122	0.377615	0.361666
	TE	93.0287	54.032	105.348	142.441	103.231	99.6298	156.672	95.5417	110.851	160.381	518.97	603.8	559.662	481.796	585.945	531.571	538.704	618.576	596.181	486.023	157.647	202.108	142.203	115.463	155.814	159.287	136.414	150.957	144.213	151.285
	HS	0	0	0	0.25	0	0	0	0	0	0	0.25001	0.750363	0.250314	1e-06	0.5	6e-06	0.25	0.750203	0.250003	2.2e-05	157.647	202.108	142.203	115.463	155.814	159.287	136.414	150.957	144.213	151.285
M1M4M6M7M8_All	QLC	0.531612	0.562863	0.509153	0.453252	0.519034	0.652674	0.467387	0.515769	0.524656	0.560627	0.07289	0.101405	0.020067	0.089303	0.099983	0.027931	0.11356	0.122875	0.08322	0.077981	0.492628	0.401141	0.322014	0.476165	0.497002	0.493558	0.478969	0.465214	0.465684	0.445817
	TE	48.3872	33.4251	89.594	107.237	80.5263	74.1364	122.548	66.5863	67.7029	146.36	592.653	619.084	615.731	580.932	588.08	546.009	582.225	563.48	621.833	561.952	122.627	167.868	164.881	103.781	94.366	96.3985	91.3678	114.858	116.296	118.322
	HS	0	0	0	0	0	0	0	0	0	0	0.400017	0.6	0.800004	0.20001	0.400015	0.600153	0.400001	0.200027	0.600009	0.4	122.627	167.868	164.881	103.781	94.366	96.3985	91.3678	114.858	116.296	118.322
M2M4M6M7M8_All	QLC	0.460385	0.453235	0.518051	0.364382	0.45497	0.423145	0.512077	0.410912	0.462155	0.38831	0.040366	0.06066	0.045518	0.038061	0.061515	0.029806	0.087406	0.016986	0.056958	0.086518	0.447897	0.473841	0.29739	0.420409	0.458371	0.450161	0.463348	0.447783	0.445856	0.450476	0.062179
	TE	91.2405	35.5981	71.6483	98.2953	97.5768	100.9	92.408	89.3791	95.2116	97.2981	457.267	428.778	478.016	499.454	450.581	489.093	449.278	506.106	440.172	464.586	77.9558	64.4261	123.982	103.75	78.4869	81.1131	68.4396	79.4301	85.4201	74.0112	317.068
	HS	0	0	0	0	0	0	0	0	0	0	0.400015	0.400105	0.400412	0.200201	0.600004	0.400139	0.200016	0.400016	0.4	0.400012	77.9558	64.4261	123.982	103.75	78.4869	81.1131	68.4396	79.4301	85.4201	74.0112	317.068
M1M2M4M6M7M8_All	QLC	0.400826	0.45282	0.343474	0.429758	0.476737	0.465998	0.412238	0.428837	0.504527	0.409538	0.012048	0.023229	0.006562	0.017595	0.007576	0	0.021078	0.017675	0	0.007645	0.446701	0.560913	0.28539	0.393492	0.450003	0.445899	0.488944	0.412262	0.44422	0.461494
	TE	79.0498	43.8766	91.779	95.7918	89.3254	82.4704	98.2766	86.2029	82.9625	94.6016	492.91	473.163	510.749	476.141	507.633	504.771	476.871	510.918	506.382	504.963	86.9506	46.4292	99.7501	108.726	74.8779	80.3172	68.6652	74.6174	81.5854	74.8171
	HS	0	0	0	0	0	0	0	0	0	0	0.666667	0.5	0.666894	0.833334	1	1	0.666727	0.833334	0.500117	0.333401	86.9506	46.4292	99.7501	108.726	74.8779	80.3172	68.6652	74.6174	81.5854	74.8171
M3M4M6M7M8_All	QLC	0.572883	0.451754	0.504451	0.537148	0.468078	0.602295	0.491335	0.481878	0.484265	0.511188	0.130703	0.067138	0.06035	0.070675	0.019076	0.037254	0.133017	0.064906	0.04559	0.059845	0.508177	0.47522	0.306794	0.501448	0.520557	0.505486	0.52555	0.508676	0.508177	0.497242	0.068111
	TE	58.9451	38.5421	67.9505	76.6724	81.3722	72.3538	77.1438	80.2112	85.9021	92.31	461.344	457.44	485.288	459.492	502.734	503.046	480.656	435.715	473.502	478.904	60.9296	63.5409	108.133	83.6249	54.8033	63.0101	55.4594	62.4094	59.7341	68.4281	305.498
	HS	0	0	0	0	0	0	0	0	0	0	0.400012	0.400109	0.6	0.200051	0.6	0.400125	0.200054	0.200046	0.6	0.400009	60.9296	63.5409	108.133	83.6249	54.8033	63.0101	55.4594	62.4094	59.7341	68.4281	305.498
M1M3M4M6M7M8_All	QLC	0.369509	0.511928	0.453144	0.381669	0.478927	0.538119	0.48005	0.483834	0.460559	0.47671	0.013043	0.009567	0	0	0	0	0	0.013458	0.027819	0.020266	0.360694	0.524876	0.245126	0.361749	0.415608	0.424376	0.454498	0.358502	0.358357	0.349778
	TE	73.3483	60.9387	96.901	99.4883	99.3593	93.2374	92.2135	97.8996	91.7834	102.866	493.084	478.741	514.123	487.452	510.455	521.182	525.236	479.534	476.52	497.683	71.3728	49.7438	129.763	105.933	62.9774	66.8027	68.4347	75.0023	74.2608	80.8407
	HS	0	0	0	0	0	0	0	0	0	0	0.833345	0.333342	1	1	0.833334	1	0.666913	0.500018	0.166828	0.333485	71.3728	49.7438	129.763	105.933	62.9774	66.8027	68.4347	75.0023	74.2608	80.8407
M2M3M4M6M7M8_All	QLC	0.51669	0.468317	0.416066	0.347389	0.389936	0.378064	0.302077	0.383514	0.420395	0.433542	0.017585	0.045911	0.011968	0	0	0	0	0	0.015942	0	0.333809	0.404966	0.209836	0.338916	0.339046	0.341381	0.396197	0.366385	0.362297	0.395159
	TE	72.916	45.2045	117.502	117.683	126.58	122.873	143.46	123.801	114.988	127.397	531.963	541.835	526.147	554.524	545.982	534.22	509.871	525.846	511.7	547.258	105.577	66.0947	123.097	149.759	100.359	102.108	89.493	95.5632	100.269	90.826
	HS	0	0	0	0	0	0	0	0	0	0	0.333341	0.166726	0.50001	1	0.333447	0.833403	0.833424	0.666689	0.333696	1	105.577	66.0947	123.097	149.759	100.359	102.108	89.493	95.5632	100.269	90.826
M1M2M3M4M6M7M8_All	QLC	0.435924	0.452797	0.309997	0.376162	0.346206	0.3873	0.335364	0.426986	0.361796	0.414737	0	0	0	0	0.008178	0	0	0	0	0	0.312728	0.483475	0.246265	0.240067	0.347649	0.347132	0.378428	0.30293	0.356152	0.318781
	TE	87.2166	56.1462	133.812	125.621	120.931	112.344	121.888	112.18	111.698	139.141	547.33	544.734	530.913	550.96	534.146	510.196	560.134	566.021	564.225	544.338	112.103	51.8184	142.536	158.654	106.453	110.014	97.7632	118.48	109.033	109.214
	HS	0	0	0	0	0	0	0	0	0	0	0.857143	0.428573	0.857233	0.857143	0.571554	1	1	0.857395	1	0.57147	112.103	51.8184	142.536	158.654	106.453	110.014	97.7632	118.48	109.033	109.214
M5M6M7M8_All	QLC	0.506372	0.518257	0.373911	0.363722	0.430088	0.457348	0.451981	0.468591	0.453304	0.485458	0.065401	0.033045	0.038341	0.036485	0.081899	0.037368	0.028929	0.057164	0.043766	0.054805	0.423448	0.54152	0.268576	0.385628	0.441175	0.438073	0.430796	0.398711	0.403133	0.442563
	TE	190.473	153.335	205.979	264.832	240.127	252.978	230.833	210.369	219.401	225.38	656.563	644.169	708.852	640.155	597.457	640.818	625.673	623.648	663.294	707.537	252.669	190.157	288.962	299.424	238.26	231.168	232.268	284.8	285.998	247.686
	HS	0	0	0	2.8e-05	0.000192	0	0	0	7.8e-05	0.000174	1	0.750007	0.750037	0.750292	0.500126	0.750117	1	1	1	1	252.669	190.157	288.962	299.424	238.26	231.168	232.268	284.8	285.998	247.686
M1M5M6M7M8_All	QLC	0.386968	0.421918	0.28833	0.354108	0.521424	0.559444	0.270204	0.316715	0.366948	0.354783	0.021792	0.026801	0.019019	0.007143	0.019132	0.00989	0.030045	0.008434	0.020159	0.023906	0.573523	0.517437	0.179668	0.351175	0.594629	0.589224	0.553686	0.556224	0.55555	0.562617
	TE	119.098	94.3123	154.939	199.576	150.247	151.84	182.896	163.055	148.173	154.374	643.659	656.08	698.596	671.438	667.878	650.431	705.004	647.55	648.278	645.174	168.617	168.187	244.458	170.723	149.818	142.299	159.638	176.262	188.81	180.951
	HS	0	0	0	0.2	0	5.3e-05	0	0	3e-05	8.6e-05	0.600001	0.400933	1	0.800034	0.800419	0.600123	0.60087	0.600019	0.600001	0.800003	168.617	168.187	244.458	170.723	149.818	142.299	159.638	176.262	188.81	180.951
M2M5M6M7M8_All	QLC	0.394119	0.409606	0.370248	0.368029	0.345001	0.426778	0.33119	0.379998	0.400005	0.405397	0.075395	0.066274	0.030319	0.147327	0.119866	0.107251	0.040883	0.198897	0.065139	0.150163	0.442839	0.642606	0.351272	0.423614	0.441915	0.409902	0.535466	0.430877	0.442715	0.499962	0.033569
	TE	63.4399	64.009	82.1573	102.173	83.5921	89.9789	87.1017	84.7988	82.1315	90.7332	421.526	466.197	467.247	430.292	440.163	463.355	476.34	391.629	472.961	441.024	83.0138	83.2621	93.306	91.5033	83.032	88.8927	90.3184	83.4616	79.2346	86.3865	301.182
	HS	0	0	0	0	0	0	0	0	0	0	0.400001	0.6	0.6	0.4	0.400002	0.4	0.600068	0.2	0.6	0.200038	83.0138	83.2621	93.306	91.5033	83.032	88.8927	90.3184	83.4616	79.2346	86.3865	301.182
M1M2M5M6M7M8_All	QLC	0.416624	0.663413	0.460521	0.304628	0.466618	0.461161	0.315528	0.35645	0.391348	0.354978	0.035946	0.030171	0	0.028011	0.02	0.035688	0	0.019835	0.042041	0.008424	0.484691	0.6885	0.283229	0.312867	0.57709	0.549609	0.610852	0.502943	0.533069	0.553345	0.032542
	TE	66.4106	61.5378	96.2548	105.534	65.8971	71.1722	97.5567	77.6247	83.5378	111.622	482.915	471.203	509.964	466.25	483.513	493.251	475.782	519.462	471.179	470.249	70.8117	51.0828	95.7201	94.5893	63.375	67.8533	67.0169	69.8599	67.4718	67.9198	310.089
	HS	0	0	0	0	0	0	0	0	0	0	0.333334	0.333335	1	0.166748	0.500123	0.500001	0.500395	0.334266	0.50012	0.333333	70.8117	51.0828	95.7201	94.5893	63.375	67.8533	67.0169	69.8599	67.4718	67.9198	310.089
M3M5M6M7M8_All	QLC	0.422595	0.525355	0.525962	0.486696	0.48203	0.496132	0.560754	0.522464	0.38948	0.479225	0.138857	0.129126	0.155748	0.13318	0.15446	0.077571	0.185766	0.10042	0.16061	0.077246	0.548395	0.645636	0.351733	0.391122	0.593121	0.526196	0.635488	0.54708	0.550094	0.569533	0.075453
	TE	63.6812	64.2507	82.7742	91.2759	76.9219	85.5961	86.494	76.1622	75.1744	73.4253	389.722	460.461	460.44	449.268	480.524	474.731	405.599	464.33	450.011	500.731	72.551	78.879	92.5447	95.6273	67.1329	73.5016	82.7031	76.3273	72.1881	82.722	309.361
	HS	0	0	0	0	0	0	0	0	0	0	0.200038	0.200194	0.200002	0.400003	0.6	0.6	0.400077	0.6	5.3e-05	0.400186	72.551	78.879	92.5447	95.6273	67.1329	73.5016	82.7031	76.3273	72.1881	82.722	309.361
M1M3M5M6M7M8_All	QLC	0.384527	0.52413	0.406399	0.272607	0.491712	0.321458	0.543149	0.325514	0.36934	0.419188	0.048458	0.016112	0.016903	0.029116	0.029498	0.013534	0.024896	0.017037	0.020274	0.016975	0.426346	0.655855	0.238074	0.370501	0.510469	0.477095	0.547798	0.448639	0.492819	0.468529	0.017655
	TE	73.3266	67.7054	75.9441	117.816	75.6236	80.0627	94.5868	89.7039	87.5231	103.135	458.829	470.084	477.737	482.686	487.585	503.676	460.949	478.364	462.065	475.029	73.7966	58.6722	97.9849	103.695	65.8695	71.5311	78.6489	76.4559	80.6311	78.3486	311.028
	HS	0	0	0	0	0	0	0	0	0	0	0.333336	0.166723	0.166673	0.500005	0.333388	0.500001	0.166699	0.333334	0.5	0.166701	73.7966	58.6722	97.9849	103.695	65.8695	71.5311	78.6489	76.4559	80.6311	78.3486	311.028
M2M3M5M6M7M8_All	QLC	0.431714	0.387022	0.400247	0.257818	0.427564	0.337981	0.347297	0.406757	0.449311	0.370392	0.021851	0.025541	0.007375	0.03661	0.043994	0.020109	0.029611	0	0.013899	0.041239	0.357875	0.53904	0.290195	0.323164	0.362863	0.408529	0.450784	0.359818	0.363773	0.341202
	TE	91.2729	76.8124	79.3378	130.645	92.026	97.2947	111.639	101.415	114.158	123.631	521.533	503.904	507.474	528.808	513.015	534.812	527.357	522.409	547.95	496.368	74.0633	68.2156	100.721	114.731	73.2261	76.9231	78.4189	72.5484	69.5772	78.6107
	HS	0	0	0	0	0	0	0	0	0	0	0.333333	0.166865	0.33336	0.166806	0.333334	0.167066	0.333334	0.333334	0.333335	0.166781	74.0633	68.2156	100.721	114.731	73.2261	76.9231	78.4189	72.5484	69.5772	78.6107
M1M2M3M5M6M7M8_All	QLC	0.479389	0.380663	0.31721	0.235561	0.358048	0.403466	0.284784	0.364887	0.351589	0.267262	0	0	0	0	0	0	0	0	0	0	0.306043	0.576546	0.223942	0.17747	0.437024	0.398756	0.454572	0.375296	0.39154	0.404189	0.02925
	TE	93.4778	123.005	105.282	139.188	112.817	112.032	108.479	112.018	112.266	119.338	501.094	525.858	525.253	530.069	486.189	540.161	553.843	520.905	510.82	536.752	94.2154	62.9809	101.892	135.246	87.0253	89.0368	83.1228	91.7752	88.8973	86.5499	359.058
	HS	0	0	0	0	0	0	0	0	0	0	0.428729	0.285795	1	0.85726	1	0.428648	1	0.714291	0.143	0.857171	94.2154	62.9809	101.892	135.246	87.0253	89.0368	83.1228	91.7752	88.8973	86.5499	359.058
M4M5M6M7M8_All	QLC	0.563989	0.603538	0.360563	0.367754	0.325326	0.353304	0.330956	0.441227	0.434462	0.27201	0.022256	0.011358	0.014454	0.045589	0.011304	0.008433	0	0.031242	0.011297	0.047256	0.371382	0.324732	0.358035	0.351406	0.384101	0.39247	0.375388	0.365449	0.388076	0.395849	0.030857
	TE	106.953	90.7771	148.829	183.335	154.952	155.172	214.986	149.572	169.729	204.485	780.978	702.493	773.293	734.141	717.695	752.774	772.769	774.952	746.467	770.279	180.141	171.323	212.499	169.401	156.146	150.007	145.68	192.123	196.664	171.131	456.889
	HS	0	0	0	2e-06	0	0	5e-06	0	0	0	0.800196	0.40015	0.8	0.400011	0.800153	1	1	0.400022	0.600103	0.600001	180.141	171.323	212.499	169.401	156.146	150.007	145.68	192.123	196.664	171.131	456.889
M1M4M5M6M7M8_All	QLC	0.488256	0.570539	0.45699	0.446675	0.461392	0.402327	0.405369	0.407162	0.34431	0.393649	0.00813	0	0	0	0	0	0	0	0	0	0.455191	0.409922	0.303348	0.423742	0.470044	0.46554	0.443398	0.440354	0.457362	0.439856	0.043071
	TE	72.5266	72.9266	109.76	130.78	110.745	123.596	139.445	111.295	121.007	151.501	738.389	700.331	757.549	667.955	721.091	697.137	719.632	747.053	726.045	686.858	128.588	152.445	184.192	137.934	125.125	120.537	127.945	136.817	137.025	145.545	458.329
	HS	0	0	0	0	0	0	0	0	0	0	0.666696	0.333465	1	0.333836	1	0.666668	1	0.833375	0.333585	0.333389	128.588	152.445	184.192	137.934	125.125	120.537	127.945	136.817	137.025	145.545	458.329
M2M4M5M6M7M8_All	QLC	0.483539	0.554708	0.426277	0.277674	0.416686	0.373827	0.435265	0.382084	0.330944	0.254955	0.053819	0.024447	0.012234	0.041816	0	0	0.016447	0.045752	0.021826	0	0.467174	0.514978	0.302739	0.401041	0.473136	0.444103	0.466809	0.453071	0.457309	0.441454	0.039341
	TE	57.4351	69.5742	85.54	101.777	89.1099	98.151	122.635	110.231	105.278	122.764	540.753	560.108	528.03	494.323	547.631	533.563	505.158	510.199	548.787	511.368	78.7916	73.2793	116.918	103.163	76.5134	80.1766	76.3312	80.3366	80.1679	77.3892	343.545
	HS	0	0	0	0	0	0	0	0	0	0	0.333334	0.333346	0.666743	0.333425	0.333652	0.50013	0.333337	0.166861	0.33336	0.500022	78.7916	73.2793	116.918	103.163	76.5134	80.1766	76.3312	80.3366	80.1679	77.3892	343.545
M1M2M4M5M6M7M8_All	QLC	0.400625	0.683619	0.222757	0.294322	0.399726	0.413242	0.263419	0.342592	0.451271	0.312535	0	0.01717	0	0	0	0	0	0.013518	0	0	0.458581	0.567874	0.27665	0.376308	0.471759	0.429158	0.492312	0.46261	0.448149	0.438265	0.029597
	TE	68.7945	54.86	93.7976	91.251	82.3463	81.3812	105.965	87.0966	86.6772	108.57	532.373	534.673	523.097	548.608	535.905	522.575	549.2	554.987	566.131	551.225	75.4753	50.6446	117.417	100.593	73.8951	72.7666	70.9572	75.7986	75.7427	72.1191	337.45
	HS	0	0	0	0	0	0	0	0	0	0	0.42859	0.428586	1	0.428637	0.428666	0.57146	1	0.285763	0.28575	0.428676	75.4753	50.6446	117.417	100.593	73.8951	72.7666	70.9572	75.7986	75.7427	72.1191	337.45
M3M4M5M6M7M8_All	QLC	0.498802	0.555976	0.387499	0.374495	0.369786	0.489093	0.459239	0.321619	0.418169	0.403272	0.047349	0.025749	0	0.023155	0.008041	0.012742	0.021407	0.008351	0.00853	0.034775	0.518638	0.5186	0.306029	0.465734	0.519709	0.494595	0.516974	0.504621	0.511094	0.480791	0.032101
	TE	51.2455	65.3559	75.2604	87.0112	83.6919	67.8973	103.041	82.315	100.436	101.932	582.774	502.978	551.25	549.554	565.853	558.354	548.152	558.248	516.508	554.547	67.4089	60.5431	103.915	86.6721	63.9846	66.9663	70.953	68.9062	64.3664	73.3952	346.049
	HS	0	0	0	0	0	0	0	0	0	0	0.333336	0.166671	0.500032	0.166832	0.500397	0.333335	0.167201	0.500169	0.666694	0.333338	67.4089	60.5431	103.915	86.6721	63.9846	66.9663	70.953	68.9062	64.3664	73.3952	346.049
M1M3M4M5M6M7M8_All	QLC	0.424517	0.615914	0.360868	0.341735	0.463748	0.479794	0.365653	0.425876	0.403028	0.376457	0	0	0	0	0	0	0	0	0	0.009615	0.388619	0.526843	0.244103	0.347493	0.443176	0.425353	0.468903	0.374079	0.38588	0.356838	0.017931
	TE	72.3064	62.1636	85.3762	90.3408	89.5809	79.6109	107.8	92.4377	89.8031	119.341	546.083	572.567	532.37	542.08	567.599	547.449	556.501	551.889	538.965	572.591	68.7913	51.5934	103.522	94.9739	66.8554	69.4388	70.4793	72.2178	70.0171	78.5028	345.727
	HS	0	0	0	0	0	0	0	0	0	0	0.571437	0.285814	0.714353	1	0.57155	0.857177	0.428572	0.285758	0.428571	0.71429	68.7913	51.5934	103.522	94.9739	66.8554	69.4388	70.4793	72.2178	70.0171	78.5028	345.727
M2M3M4M5M6M7M8_All	QLC	0.494655	0.45932	0.307861	0.30964	0.412611	0.357973	0.212368	0.368886	0.361852	0.303609	0	0	0	0	0	0	0.010348	0	0	0	0.367685	0.442726	0.19782	0.335678	0.396662	0.347138	0.401447	0.388767	0.404143	0.387357	0
	TE	72.0898	66.6077	105.113	107.771	102.301	104.922	141.257	108.542	111.243	135.727	582.001	591.223	571.163	592.779	590.971	586.178	594.058	569.001	588.564	563.984	94.781	62.3119	131.249	127.504	89.3648	92.5698	88.8936	89.647	90.6437	86.1131	350.113
	HS	0	0	0	0	0	0	0	0	0	0	0.571429	0.714406	0.143168	1	0.714632	0.571429	0.285808	0.000444	0.714842	0.285716	94.781	62.3119	131.249	127.504	89.3648	92.5698	88.8936	89.647	90.6437	86.1131	350.113
M1M2M3M4M5M6M7M8_All	QLC	0.425602	0.490616	0.307937	0.295763	0.329459	0.335288	0.238779	0.285402	0.27078	0.338724	0	0	0	0	0	0	0	0	0	0	0.342575	0.48766	0.197974	0.241049	0.370152	0.343993	0.384486	0.32247	0.366748	0.323047
	TE	74.5858	60.4389	113.945	114.154	104.92	94.999	124.861	101.251	105.172	130.266	557.378	578.601	570.568	570.91	571.817	571.196	560.126	561.37	558.281	556.519	99.0479	54.4094	127.846	135.874	95.1708	95.292	90.9654	103.924	95.7111	92.1752
	HS	0	0	0	0	0	0	0	0	0	0	0.500151	1	1	0.750756	0.750503	0.750389	0.750216	0.750024	0.750076	0.250261	99.0479	54.4094	127.846	135.874	95.1708	95.292	90.9654	103.924	95.7111	92.1752
M1M9_All	QLC	1	1	0.747105	0.841311	0.988636	0.977273	1	1	1	1	0.832994	0.816387	0.563224	0.685393	0.776248	0.789173	0.801462	0.817036	0.873226	0.820617	0.568437	0.602273	0.661844	0.772815	0.556625	0.61899	0.585859	0.567988	0.567988	0.568437
	TE	0	0	125.142	157.207	4.43082	8.50106	0	0	0	0	144.299	131.229	328.237	217.742	151.556	157.719	153.896	108.435	77.7776	79.4573	116.205	68.661	165.165	218.836	115.179	105.775	101.747	92.223	111.582	98.7259
	HS	0	0	0	0	0	0	0	0	0	0	0	0	0	0	0	0	0	0	0	0	116.205	68.661	165.165	218.836	115.179	105.775	101.747	92.223	111.582	98.7259
M2M9_All	QLC	0.839917	1	0.743396	0.719903	0.837109	0.913973	0.981686	0.939217	0.839917	0.836712	0.792001	0.707129	0.529613	0.541777	0.66773	0.659628	0.667664	0.654522	0.650019	0.641584	0.864865	0.878378	0.727412	0.72697	0.864865	0.864865	0.852063	0.837109	0.850986	0.839917
	TE	77.4562	0	157.823	215.497	118.144	28.3049	0	33.0741	81.7716	118.801	121.63	137.283	366.215	275.44	194.353	195.982	214.82	267.002	208.719	242.526	78.5767	145.77	127.676	176.871	116.895	143.32	122.335	141.614	141.614	118.421
	HS	0	0	5.2e-05	0	6e-06	0	0	0	0	0.5	0	0	0.5	0	0	0	0	0	0	0	78.5767	145.77	127.676	176.871	116.895	143.32	122.335	141.614	141.614	118.421
M1M2M9_All	QLC	0.733898	0.875	0.522242	0.404362	0.738193	0.75906	0.819864	0.632406	0.748395	0.627639	0.331053	0.508645	0.159933	0.124345	0.326305	0.302605	0.341453	0.365037	0.302889	0.131212	0.676574	0.728409	0.430267	0.412949	0.399222	0.435698	0.492781	0.373214	0.700047	0.715131
	TE	120.28	19.7991	216.049	231.402	133.13	115.974	101.946	152.831	120.496	136.437	419.462	243.945	438.109	479.099	421.822	382.56	386.177	411.458	351.297	458.115	156.478	110.154	195.66	233.53	126.064	125.704	120.422	145.564	165.78	115.905
	HS	0	0	0	0	0	0	0	3.7e-05	0	0	0.000132	0	0.333385	0.667387	0.333333	7.4e-05	0	0.333333	9e-06	0.333662	156.478	110.154	195.66	233.53	126.064	125.704	120.422	145.564	165.78	115.905
M3M9_All	QLC	0.829105	1	0.770937	0.766096	0.883117	0.970339	0.883117	0.919492	0.883117	0.95645	0.623502	0.743236	0.539448	0.660772	0.656621	0.633117	0.651461	0.775682	0.665702	0.707577	0.817051	0.883117	0.743853	0.789869	0.833117	0.839831	0.858751	0.81937	0.830851	0.829105
	TE	120.433	0	160.796	160.039	62.2341	30.0657	92.4337	44.0993	79.7366	39.0075	238.28	191.249	387.788	295.094	185.008	246.859	239.214	173.493	232.4	189.005	164.873	152.555	185.199	160.663	120.118	114.707	101.52	160.857	160.796	167.595
	HS	4e-06	0	3.3e-05	1.1e-05	0	0	0.000451	0	1.1e-05	0	0	0	1e-06	0	0	0	0	0	0	0	164.873	152.555	185.199	160.663	120.118	114.707	101.52	160.857	160.796	167.595
M1M3M9_All	QLC	0.64034	0.807326	0.498946	0.504367	0.714678	0.65848	0.7351	0.553264	0.59325	0.516875	0.223035	0.308752	0.115864	0.202844	0.307782	0.36966	0.317219	0.248638	0.267282	0.229782	0.540462	0.733287	0.305378	0.496709	0.537918	0.597369	0.660727	0.498122	0.441845	0.41802
	TE	132.731	55.5277	247.403	229.157	147.067	161.13	108.016	147.175	160.954	166.794	457.964	397.493	431.151	395.641	381.754	348.235	377.47	391.953	375.901	412.053	175.771	131.227	283.207	235.092	170.603	161.523	194.08	226.327	238.215	214.199
	HS	0	0	0	9e-06	0	0	0	0	0	0	0.333349	0.000228	1	0.333436	0.333386	0.333334	0.333333	0.333334	0.333337	0.666667	175.771	131.227	283.207	235.092	170.603	161.523	194.08	226.327	238.215	214.199
M2M3M9_All	QLC	0.45447	0.841768	0.349562	0.327063	0.569739	0.535653	0.570672	0.551146	0.592874	0.626202	0.162685	0.193363	0.079216	0.137194	0.178876	0.133197	0.09114	0.063912	0.12869	0.104658	0.435733	0.568452	0.431492	0.534465	0.469576	0.402557	0.512181	0.487184	0.460811	0.526516	0.262819
	TE	271.307	98.2937	243.923	364.198	289.244	275.774	215.745	202.642	214.884	227.193	442.404	455.768	569.686	481.204	460.094	483.934	543.861	542.178	482.209	512.407	256.079	177.169	263.68	342.913	264.515	256.823	219.241	250.032	238.02	200.006	313.289
	HS	1e-06	0	0	0.666667	0	6e-06	0	2e-06	0	0	0.333333	0.333335	1	0.333343	0.666667	1	0.666776	1	0.666764	0.666888	256.079	177.169	263.68	342.913	264.515	256.823	219.241	250.032	238.02	200.006	313.289
M1M2M3M9_All	QLC	0.522825	0.761499	0.353106	0.364581	0.568366	0.478402	0.520778	0.497532	0.498754	0.522246	0.019592	0.060021	0.025326	0.019738	0.043847	0.007813	0.05505	0.013951	0.027132	0.027542	0.446146	0.644842	0.327206	0.250857	0.466917	0.452522	0.49087	0.439224	0.437742	0.486507
	TE	234.58	98.086	296.695	333.657	216.735	254.109	202.15	237.879	218.564	205.035	556.307	501.318	551.04	574.733	535.686	526.262	524.664	562.245	485.101	546.562	258.536	145.326	297.761	337.516	229.817	231.537	213.635	248.093	229.689	219.934
	HS	0	0	0	0.000288	0	0	0	0	0	0	1	0.250074	1	1	0.750032	0.750034	0.750005	1	0.500039	0.50012	258.536	145.326	297.761	337.516	229.817	231.537	213.635	248.093	229.689	219.934
M4M9_All	QLC	0.926001	0.98509	0.869071	0.779328	0.973701	0.970231	0.98509	0.92594	0.98509	0.92594	0.651319	0.488724	0.403162	0.408844	0.423267	0.454298	0.573794	0.471344	0.484331	0.667815	0.84852	0.544745	0.857966	0.74109	0.869324	0.857966	0.857966	0.869071	0.869071	0.857966
	TE	54.3283	0	73.9795	156.239	14.1215	19.4323	0	68.6601	0	87.3098	302.124	530.106	543.665	571.687	351.764	401.8	352.548	542.875	360.861	261.459	203.444	175.502	185.831	196.368	168.143	179.357	172.028	160.197	167.919	148.266
	HS	0	0	0	0.00042	0	0	0	0	0	0	0	0	1	1	0	0	0	2e-06	0	0	203.444	175.502	185.831	196.368	168.143	179.357	172.028	160.197	167.919	148.266
M1M4M9_All	QLC	0.836273	0.906524	0.575829	0.628961	0.942067	0.857095	0.91342	0.865581	0.865581	0.974909	0.440889	0.398623	0.190533	0.394935	0.445249	0.383324	0.274553	0.397234	0.356234	0.47618	0.707974	0.752939	0.539913	0.533611	0.700398	0.696267	0.863534	0.692118	0.699224	0.700427	0.320862
	TE	55.5513	33.6516	185.356	169.683	44.2405	40.2661	21.1901	26.2086	26.2086	4.31063	396.12	363.678	604.251	520.908	388.276	398.793	553.781	503.888	520.787	355.883	160.732	125.833	228.385	243.639	135.981	134.395	75.3047	163.241	159.372	139.741	285.016
	HS	0	0	0	0	0	0	0	0	0	0	0.333333	0.333333	1	0.333333	0.333333	0.000172	0.333364	0.000536	0.333333	5e-06	160.732	125.833	228.385	243.639	135.981	134.395	75.3047	163.241	159.372	139.741	285.016
M2M4M9_All	QLC	0.726084	0.816769	0.499433	0.568911	0.586388	0.722523	0.698856	0.615016	0.642079	0.599701	0.306072	0.380682	0.1617	0.343227	0.416158	0.297239	0.390573	0.147487	0.356091	0.253942	0.605904	0.701118	0.515477	0.545176	0.504265	0.500042	0.542181	0.613927	0.61498	0.615597
	TE	157.882	56.4036	234.59	246.713	196.982	179.836	185.901	172.356	161.233	187.131	571.843	486.284	601.421	584.732	518.51	558.5	527.369	598.337	501.546	559.776	227.253	108.051	286.403	325.708	241.322	232.472	191.253	201.79	222.689	194.702
	HS	0	0	0	0	1e-06	0	0	0	0	0	0.333333	0.000297	0.666737	0.333333	0.000102	0.333333	0	0.668205	0.333333	0.000214	227.253	108.051	286.403	325.708	241.322	232.472	191.253	201.79	222.689	194.702
M1M2M4M9_All	QLC	0.665893	0.687171	0.41911	0.510653	0.702858	0.59006	0.706121	0.577875	0.702674	0.60415	0.18605	0.155082	0.04153	0.164163	0.046334	0.131712	0.166224	0.125651	0.181046	0.0125	0.529893	0.771821	0.3379	0.336342	0.507688	0.525067	0.570137	0.488875	0.529904	0.514833
	TE	142.964	57.8719	215.737	183.422	136.969	140.22	151.678	134.001	124.527	135.102	469.725	555.554	571.116	536.723	574.449	513.494	482.797	570.566	496.135	555.607	192.735	87.7278	224.752	248.041	179.857	189.882	164.85	178.636	175.514	172.223
	HS	0	0	0	0	0	0	0	0	0	0	7.6e-05	0.250028	0.500156	0.250003	0.500343	0.000133	4.5e-05	0.5	1e-06	0.750064	192.735	87.7278	224.752	248.041	179.857	189.882	164.85	178.636	175.514	172.223
M3M4M9_All	QLC	0.916315	0.75505	0.592815	0.73207	0.888236	0.840457	0.85211	0.848173	0.842523	0.823329	0.424509	0.423947	0.217506	0.456922	0.404415	0.400754	0.386719	0.36721	0.411791	0.422315	0.866425	0.850739	0.492446	0.704208	0.88606	0.847113	0.879163	0.864251	0.864256	0.837023
	TE	84.3998	44.1804	196.549	134.274	127.03	111.026	84.9889	119.331	112.517	140.767	391.474	480.955	598.098	490.182	562.75	444.894	523.198	477.63	478.258	469.016	117.243	83.3935	222.008	159.756	111.684	123.577	105.222	114.994	136.804	130.414
	HS	0	0	0	0	0	0	0	0	0	0	0.000127	0.333333	0.333439	0.333333	0.333333	0.333333	0.333333	1e-06	1.5e-05	0.333333	117.243	83.3935	222.008	159.756	111.684	123.577	105.222	114.994	136.804	130.414
M1M3M4M9_All	QLC	0.766789	0.818048	0.486773	0.448217	0.708593	0.689624	0.69441	0.685797	0.696164	0.682701	0.187418	0.271262	0.058723	0.242336	0.224484	0.190518	0.172195	0.169782	0.302081	0.19555	0.618144	0.79211	0.355089	0.383626	0.564734	0.660068	0.694465	0.570117	0.594186	0.550585
	TE	107.404	67.3172	237.778	188.827	122.243	135.146	113.086	139.861	137.035	130.188	497.865	524.248	579.961	477.209	476.805	535.523	435.633	536.88	500.641	491.246	127.918	102.868	247.767	199.842	121.558	126.356	122.091	148.096	135.698	152.366
	HS	0	0	0	0	0	0	0	0	0	0	2e-05	0.25	0.750187	0.25	5e-06	3e-06	1.3e-05	0.250002	4.9e-05	0	127.918	102.868	247.767	199.842	121.558	126.356	122.091	148.096	135.698	152.366
M2M3M4M9_All	QLC	0.67045	0.515452	0.389027	0.436871	0.619765	0.537482	0.537875	0.556028	0.586994	0.613898	0.034998	0.118366	0.015783	0.202775	0.057314	0.171793	0.154847	0.052547	0.174542	0.077842	0.534579	0.648118	0.293506	0.332763	0.51639	0.540664	0.557432	0.521118	0.582197	0.532931
	TE	202.022	94.7859	292.731	287.675	221.416	244.219	242.74	227.966	203.945	207.862	687.827	591.844	649.663	578.08	613.789	638.717	639.883	657.987	656.99	615.705	230.952	146.462	307.55	311.772	205.238	218.595	173.38	242.885	236.388	237.121
	HS	0	0	0	6e-06	0	0	0	0	0	0	1	0.250001	0.750009	0.250095	0.5	0.250002	0.25	0.750214	0.250125	0.5	230.952	146.462	307.55	311.772	205.238	218.595	173.38	242.885	236.388	237.121
M1M2M3M4M9_All	QLC	0.537916	0.731462	0.345587	0.427974	0.486042	0.43586	0.411121	0.377692	0.481349	0.501818	0.016297	0.07775	0	0.017323	0.011392	0.028704	0	0.008097	0.096293	0.021835	0.477046	0.683146	0.284258	0.228663	0.524467	0.497262	0.562607	0.469882	0.437854	0.4711	0.087149
	TE	195.925	86.6441	268.78	209.614	187.94	216.135	207.186	218.761	190.239	201.878	633.628	542.002	658.472	620.525	613.482	617.161	628.127	625.905	629.861	621.108	240.536	133.991	297.239	302.948	198.003	237.79	176.527	233.892	199.386	207.588	328.488
	HS	0	0	0	0	0	2e-06	0	0	0	0	0.8	0.200001	1	0.6	0.800007	0.6	1	1	0.200021	0.400105	240.536	133.991	297.239	302.948	198.003	237.79	176.527	233.892	199.386	207.588	328.488
M5M9_All	QLC	1	1	1	0.899543	1	1	1	1	1	1	0.655225	0.524543	0.439316	0.568645	0.467725	0.57277	0.640974	0.501816	0.607336	0.549484	1	0.899543	0.962857	1	1	1	1	1	1	1	0.586236
	TE	0	0	0	87.9483	0	0	0	0	0	0	349.891	518.498	701.964	316.643	667.839	706.708	458.181	601.043	375.028	409.443	0	27.3816	16.7937	0	0	0	0	0	0	0	283.584
	HS	0	0	0	0	0	0	0	0	0	0	0	0	5.9e-05	0	0	0	0	0	0	0	0	27.3816	16.7937	0	0	0	0	0	0	0	283.584
M1M5M9_All	QLC	0.825758	0.863636	0.849938	0.826456	0.939394	0.878788	0.639265	0.666667	0.666667	0.666667	0.413063	0.394463	0.304091	0.439787	0.372416	0.437647	0.439385	0.429896	0.487428	0.430092	0.954597	0.922316	0.717758	0.877918	0.954597	0.965867	0.924158	0.954597	0.954597	0.948775	0.334126
	TE	16.6295	16.0367	42.9319	50.4363	8.84737	12.8876	43.2668	37.5646	38.4227	35.6414	357.903	439.762	475.094	482.101	474.908	402.366	409.48	353.483	435.096	383.634	26.916	30.6296	75.7147	71.3438	22.8644	23.0067	38.1525	20.1221	28.1162	24.5235	262.223
	HS	0	0	0	0	0	0	0	0	0	0	0	0.000154	0.333333	0	1e-06	1e-06	9e-06	1e-06	1e-06	5.3e-05	26.916	30.6296	75.7147	71.3438	22.8644	23.0067	38.1525	20.1221	28.1162	24.5235	262.223
M2M5M9_All	QLC	0.762566	0.666667	0.763122	0.746289	0.790344	0.876421	0.663717	0.657971	0.893278	0.815251	0.421693	0.552235	0.506014	0.489566	0.488271	0.426969	0.458044	0.571471	0.464473	0.470358	0.966296	1	0.737802	0.682137	0.985039	0.972837	0.988015	0.975813	0.972837	0.955063	0.198835
	TE	14.3248	20.045	52.8805	78.8616	16.2602	43.3158	24.2446	18.5953	32.8665	21.481	357.762	217.347	391.623	311.88	375.816	386.031	381.067	296.842	406.714	326.446	3.20438	0	31.1534	58.9572	16.2602	16.6784	14.9855	11.8176	14.3248	15.1546	241.657
	HS	0	0	0	0	0	0	0	0	0	0	0.333333	9.8e-05	0.000197	0	3e-06	0.333333	0.333333	1e-06	0.333333	2.8e-05	3.20438	0	31.1534	58.9572	16.2602	16.6784	14.9855	11.8176	14.3248	15.1546	241.657
M1M2M5M9_All	QLC	0.520805	0.709821	0.605718	0.706037	0.808721	0.781792	0.581368	0.557573	0.566727	0.568053	0.162624	0.223372	0.161902	0.148301	0.191794	0.182204	0.171254	0.257128	0.209262	0.274021	0.707785	0.97465	0.556058	0.633164	0.774416	0.808267	0.884923	0.766752	0.78134	0.81565
	TE	61.9656	17.0764	99.3485	117.926	58.8217	68.229	68.6676	74.3519	76.1951	58.2793	493.479	457.605	462.756	503.888	457.519	462.713	445.824	562.548	470.028	489.204	59.7969	7.94879	90.1999	117.413	57.8324	59.1917	58.9542	64.6003	64.0304	53.7408
	HS	0	0	0	0	0	0	0	0	0	0	0.250088	7.3e-05	0.25	0.25003	1.3e-05	0.25	3.7e-05	2e-06	0.25	0.25	59.7969	7.94879	90.1999	117.413	57.8324	59.1917	58.9542	64.6003	64.0304	53.7408
M3M5M9_All	QLC	0.895301	0.898148	0.844622	0.891009	0.919408	0.919408	0.922078	0.922078	0.919408	0.922078	0.537255	0.486007	0.507956	0.387085	0.427979	0.466201	0.50499	0.48939	0.485833	0.493395	0.941928	1	0.826673	0.83921	0.952788	0.941928	0.953881	0.943403	0.953881	0.952788
	TE	30.6906	6.1488	51.0091	33.5142	37.5688	38.8723	29.4146	28.0037	29.4146	30.8112	289.48	355.663	429.917	421.685	465.961	343.987	383.479	388.359	381.782	333.322	29.939	0	44.0118	54.3835	20.2822	24.8352	18.6499	20.262	18.3771	24.3655
	HS	0	0	0	0	0	0	0	0	0	0	0.000353	0.333333	5e-06	1e-05	0.333333	0.333333	0.333333	0.333333	0.333333	0.000174	29.939	0	44.0118	54.3835	20.2822	24.8352	18.6499	20.262	18.3771	24.3655
M1M3M5M9_All	QLC	0.664655	0.624875	0.591802	0.709661	0.780723	0.643954	0.484794	0.774254	0.778687	0.451996	0.189268	0.274786	0.025854	0.199179	0.255611	0.183036	0.261093	0.184035	0.252987	0.160795	0.655347	0.935559	0.52432	0.610281	0.658339	0.682894	0.766056	0.611932	0.616999	0.646632
	TE	64.8562	44.5983	112.963	117.872	84.6698	93.885	76.8972	77.0374	63.2275	88.6736	450.811	524.432	572.683	521.397	439.548	478.989	499.223	530.245	441.571	469.418	79.0203	17.4823	113.868	117.546	72.2964	63.3284	71.4713	88.6073	86.7592	79.1435
	HS	0	0	0	0	0	0	0	0	0	0	0.25	0.25	1	0.250001	0.250005	0.25	2.1e-05	0.25	0.000157	0.25	79.0203	17.4823	113.868	117.546	72.2964	63.3284	71.4713	88.6073	86.7592	79.1435
M2M3M5M9_All	QLC	0.629086	0.565152	0.524057	0.484811	0.649034	0.64969	0.467905	0.595893	0.72285	0.679473	0.031486	0.158297	0.132358	0.172687	0.046907	0.145262	0.174542	0.179454	0.162673	0.249941	0.679612	0.749395	0.603676	0.55932	0.696853	0.679147	0.711253	0.694721	0.700424	0.696591
	TE	113.839	61.2176	114.319	172.529	142.888	121.715	105.334	117.436	109.721	125.931	605.838	537.552	592.047	552.562	572.523	618.537	592.821	586.481	531.608	505.583	89.8823	65.7429	106.014	166.568	77.4975	84.7782	76.9085	91.172	83.1257	80.5834
	HS	0	0	0	0	0	0	0	0	0	0	1	0.5	0.250016	0.250002	0.250034	0.5	0.250003	0.5	0.25	0.000131	89.8823	65.7429	106.014	166.568	77.4975	84.7782	76.9085	91.172	83.1257	80.5834
M1M2M3M5M9_All	QLC	0.576403	0.584985	0.54746	0.471007	0.598638	0.57333	0.484531	0.554448	0.609525	0.413406	0.105755	0.016239	0.053889	0.013225	0	0	0	0	0.019207	0.024639	0.558193	0.743879	0.450217	0.412024	0.563312	0.58694	0.601162	0.517018	0.569453	0.583642	0.127142
	TE	122.131	80.6812	173.903	196.618	138.204	155.058	124.834	140.303	137.812	128.153	509.571	572.967	612.228	628.55	609.454	583.831	597.519	597.469	568.325	603.256	130.333	77.3498	146.972	204.663	119.713	123.663	108.417	133.371	121.962	110.25	312.075
	HS	0	0	0	0	0	0	0	0	0	0	0.200007	0.400004	0.400112	0.80004	0.800077	0.600033	0.800042	0.600143	0.400031	0.400272	130.333	77.3498	146.972	204.663	119.713	123.663	108.417	133.371	121.962	110.25	312.075
M4M5M9_All	QLC	0.92029	0.905797	0.985937	0.860441	0.905138	0.905138	0.912714	0.899013	0.899013	0.912714	0.431388	0.118719	0.393671	0.42869	0.338553	0.419004	0.37052	0.380885	0.428202	0.390199	0.887033	0.857143	0.895028	0.679527	0.904346	0.852236	0.881619	0.914303	0.914303	0.911972	0.086546
	TE	21.6234	45.4153	6.47744	46.9091	41.0052	36.6279	41.0835	36.4372	36.4372	41.0835	666.097	758.678	719.309	522.36	627.751	648.976	608.206	696.827	706.031	544.815	17.4162	46.0902	30.1864	45.271	5.99891	11.9359	4.70716	1.47694	1.47694	6.47744	475.165
	HS	0	0	0	0	0	0	0	0	0	0	0	1	2e-06	0	0	0	0	0	0	0	17.4162	46.0902	30.1864	45.271	5.99891	11.9359	4.70716	1.47694	1.47694	6.47744	475.165
M1M4M5M9_All	QLC	0.74943	0.948864	0.714329	0.697644	0.868748	0.869242	0.834657	0.908457	0.925974	0.783521	0.083084	0.043801	0.118103	0.14175	0.114387	0.106917	0.132915	0.134181	0.121965	0.181858	0.890356	0.877336	0.70659	0.740298	0.875544	0.869245	0.834774	0.862832	0.867548	0.866972	0.10133
	TE	36.1114	4.42368	78.0469	68.9738	39.567	32.1842	41.8625	29.3342	29.6693	37.0068	735.453	717.576	752.535	742.336	685.015	693.673	678.323	693.222	693.039	634.156	40.6409	52.4528	110.088	97.3604	37.9115	41.1436	44.623	45.7297	44.8808	37.9617	415.301
	HS	0	0	0	0	0	0	0	0	0	0	0.500002	1	0.5	0.250157	0.250073	0.5	0.250001	0.250056	0.5	0.25	40.6409	52.4528	110.088	97.3604	37.9115	41.1436	44.623	45.7297	44.8808	37.9617	415.301
M2M4M5M9_All	QLC	0.711703	0.890705	0.663632	0.753831	0.767523	0.728348	0.677953	0.770266	0.736011	0.710131	0.151431	0.085366	0.052745	0.158754	0.191257	0.107772	0.05144	0.149036	0.162637	0.096621	0.865555	0.957657	0.62613	0.608131	0.789584	0.78074	0.825439	0.881391	0.859661	0.903332
	TE	90.3445	21.9753	111.578	118.432	100.552	97.5613	93.1444	98.1364	91.9998	107.68	577.319	587.213	635.585	571.694	565.839	595.242	651.225	578.861	583.784	614.567	74.6462	14.265	111.985	136.047	83.3091	86.9358	71.2396	71.9664	82.9155	52.144
	HS	0	0	0	0	0	0	0	0	0	0	0.5	0.5	0.750004	0.250005	0.25	0.250111	0.500015	0.5	0.250007	0.500001	74.6462	14.265	111.985	136.047	83.3091	86.9358	71.2396	71.9664	82.9155	52.144
M1M2M4M5M9_All	QLC	0.734221	0.567515	0.537003	0.553145	0.684915	0.540309	0.659127	0.74576	0.70656	0.692777	0.093682	0.039566	0.009735	0.016926	0.019758	0.018801	0	0.020243	0.04003	0	0.740949	0.951401	0.506221	0.483934	0.688882	0.726296	0.786216	0.717815	0.7554	0.7875	0.069901
	TE	90.5101	38.2448	121.601	130.701	91.0954	92.2949	87.9858	91.7759	90.5028	85.9974	575.102	587.42	643.243	608.471	623.486	632.228	612.484	567.344	634.557	633.42	92.5984	20.3578	126.281	138.296	80.5106	91.5741	73.1126	77.176	94.9016	80.764	332.063
	HS	0	0	0	0	0	0	0	0	0	0	0.4	0.400103	1	0.800008	1	0.800011	0.800599	0.600048	0.4	0.600624	92.5984	20.3578	126.281	138.296	80.5106	91.5741	73.1126	77.176	94.9016	80.764	332.063
M3M4M5M9_All	QLC	0.791389	0.74953	0.638281	0.724059	0.786402	0.795043	0.809274	0.836043	0.850282	0.844109	0.275489	0.149902	0.043378	0.119764	0.064667	0.045991	0.118341	0.089318	0.07057	0.110566	0.915078	0.960018	0.689376	0.778291	0.924907	0.902635	0.918934	0.940017	0.94694	0.898705
	TE	55.2672	16.039	111.033	78.8933	63.2184	54.9494	44.0062	63.1542	59.535	67.2956	539.196	615.031	600.856	619.82	626.044	630.68	598.167	642.772	640.955	625.619	57.8894	8.59667	80.193	79.5012	51.9736	58.0367	51.588	50.4851	47.8018	59.4632
	HS	0	0	0	0	0	0	0	0	0	0	0.5	0.5	0.250242	0.250104	0.250002	0.75	0.5	0.5	0.5	0.5	57.8894	8.59667	80.193	79.5012	51.9736	58.0367	51.588	50.4851	47.8018	59.4632
M1M3M4M5M9_All	QLC	0.676403	0.767312	0.499921	0.679462	0.659921	0.643612	0.661443	0.638639	0.760073	0.660733	0.042468	0.02193	0	0.012997	0.043454	0.012669	0.035106	0.013793	0.056093	0.038193	0.670847	0.916461	0.523999	0.514035	0.711067	0.728863	0.760047	0.664515	0.725397	0.647953	0.163729
	TE	77.6838	46.6154	152.49	90.221	90.4891	94.6831	80.5242	120.566	87.0798	94.5918	615.405	635.032	634.735	601.159	616.514	626.038	606.633	573.984	636.425	578.478	75.662	19.3871	129.642	115.578	73.9644	78.0893	73.491	81.7081	74.4843	81.31	302.835
	HS	0	0	0	0	0	0	0	0	0	0	0.6	0.400044	1	0.8	0.4	0.6	0.200334	0.4	0.4	0.400006	75.662	19.3871	129.642	115.578	73.9644	78.0893	73.491	81.7081	74.4843	81.31	302.835
M2M3M4M5M9_All	QLC	0.602255	0.560892	0.512012	0.444869	0.546891	0.571701	0.493125	0.529895	0.549014	0.585761	0.046533	0.022848	0.016797	0.011081	0.047848	0	0.029677	0.019283	0.065717	0.042644	0.6108	0.765513	0.305011	0.471582	0.675434	0.611247	0.697103	0.654998	0.673444	0.698942	0.063085
	TE	136.078	64.8399	177.651	185.773	150.93	155.571	156.744	174.247	143.632	144.236	634.795	655.008	699.619	666.095	642.833	685.693	697.95	664.642	640.768	631.26	127.349	43.1954	165.515	197.143	121.504	131.927	104.642	116.368	121.188	102.357	358.36
	HS	0	0	0	7e-06	0	0	0	0	0	0	6e-05	0.400245	0.800009	0.600004	0.400036	0.200234	0.600001	0.40004	0.400001	0.4	127.349	43.1954	165.515	197.143	121.504	131.927	104.642	116.368	121.188	102.357	358.36
M1M2M3M4M5M9_All	QLC	0.571689	0.518971	0.442459	0.507219	0.445661	0.460548	0.502253	0.462179	0.495107	0.42989	0	0	0	0.010453	0	0	0	0.023092	0	0	0.548895	0.770555	0.419108	0.329473	0.599732	0.550636	0.632316	0.547877	0.606068	0.573059	0
	TE	142.773	74.6828	174.544	149.698	153.609	172.894	157.06	172.161	144.291	149.129	618.928	638.559	663.267	661.84	629.114	630.95	628.648	655.823	659.427	644.614	135.327	54.2955	180.969	202.677	136.098	134.434	117.416	139.857	128.068	132.973	366.956
	HS	0	0	0	0	0	0	0	0	0	0	0.166827	0.166894	0.833358	0.333373	0.666697	0.666806	0.333335	0.333468	0.500062	0.33351	135.327	54.2955	180.969	202.677	136.098	134.434	117.416	139.857	128.068	132.973	366.956
M6M9_All	QLC	0.817045	1	0.703842	0.597368	0.667756	0.485713	0.662885	0.532598	0.489994	0.653414	0.472753	0.908034	0.445173	0.41158	0.527686	0.402423	0.658975	0.470517	0.488422	0.557342	0.639353	0.537928	0.639353	0.615612	0.639353	0.639353	0.585573	0.639353	0.639353	0.585573
	TE	28.0695	0	66.0344	91.6284	94.8113	113.386	55.122	78.3799	86.7516	52.018	159.52	54.7405	95.195	210.87	156.238	175.051	124.972	199.404	201.281	167.432	63.3148	98.0854	42.9668	66.8823	63.3148	61.8529	57.297	56.3477	56.3477	55.6543
	HS	0	0	1e-06	0.000827	5e-05	1.2e-05	1e-06	0	0.500001	0	0.001081	0	0.000187	1	0.0001	0.50055	0	1	0.001375	1e-05	63.3148	98.0854	42.9668	66.8823	63.3148	61.8529	57.297	56.3477	56.3477	55.6543
M1M6M9_All	QLC	0.737466	0.685083	0.464423	0.398133	0.578201	0.612946	0.519775	0.705011	0.694652	0.734193	0.445037	0.504149	0.323504	0.42719	0.44401	0.469371	0.451056	0.457003	0.559451	0.461762	0.473389	0.496503	0.492404	0.523078	0.47858	0.48977	0.506771	0.473695	0.46612	0.489098	0.281056
	TE	43.3051	42.2029	105.241	140.529	43.2909	62.8611	50.7602	30.08	33.0986	29.2096	146.836	115.784	235.038	207.89	170.397	182.67	206.628	198.863	166.391	132.984	92.2054	64.6527	111.94	124.743	88.44	88.0967	81.5557	87.4911	86.1105	73.1795	145.471
	HS	0	0	0	4e-06	0	0	0	0	0	0	0	0	0.333333	0	0	0	0	0	0	0	92.2054	64.6527	111.94	124.743	88.44	88.0967	81.5557	87.4911	86.1105	73.1795	145.471
M2M6M9_All	QLC	0.555493	0.757085	0.486617	0.579628	0.656821	0.656399	0.783558	0.608885	0.659838	0.602209	0.360747	0.49724	0.262486	0.258016	0.275172	0.324888	0.380657	0.28249	0.279421	0.381528	0.719314	0.658925	0.560732	0.416391	0.673123	0.665478	0.502819	0.690747	0.681496	0.608139
	TE	96.7824	15.8221	111.08	144.259	135.597	100.312	110.886	118.461	103.343	99.1871	281.99	184.923	295.813	317.421	305.101	308.776	223.467	247.358	262.907	208.409	69.6491	112.869	91.1257	131.449	84.7976	95.9959	37.1815	95.795	91.638	82.4556
	HS	0	0	0	0	0	0	0	0	0	0	1e-06	0	0.333446	0.333558	5e-06	0.333333	0	5.9e-05	0.00025	0	69.6491	112.869	91.1257	131.449	84.7976	95.9959	37.1815	95.795	91.638	82.4556
M1M2M6M9_All	QLC	0.636736	0.582741	0.324367	0.417372	0.56829	0.624534	0.547684	0.648495	0.668115	0.646119	0.090639	0.212037	0.034086	0.062845	0.079081	0.16003	0.178387	0.120105	0.143291	0.167188	0.493082	0.660052	0.402676	0.37008	0.603868	0.606748	0.4642	0.562442	0.448881	0.60564
	TE	61.4807	44.6043	143.934	193.804	108.905	108.535	94.3453	104.657	97.4323	104.174	346.16	283.124	408.594	365.978	363.352	316.347	283.894	366.592	291.84	333.66	81.8826	87.2097	141.966	154.392	77.535	85.0008	81.752	89.5057	89.0711	79.7306
	HS	0	0	0	0	0	0	0	0	0	0	0.250217	0.25	1	0.500011	0.250021	0.250051	5e-06	0.250062	4.3e-05	0.25	81.8826	87.2097	141.966	154.392	77.535	85.0008	81.752	89.5057	89.0711	79.7306
M3M6M9_All	QLC	0.766849	0.717806	0.711558	0.623359	0.747356	0.84786	0.747868	0.700562	0.748058	0.792125	0.425445	0.424075	0.31029	0.292568	0.3723	0.283818	0.460521	0.431042	0.309569	0.444801	0.714193	0.663069	0.546327	0.812769	0.740999	0.725195	0.542177	0.669164	0.660392	0.626352
	TE	73.5657	22.7983	100.588	128.507	51.918	52.7466	82.0672	105.613	71.9427	97.2485	216.737	167.771	320.228	299.047	251.651	247.295	173.667	189.62	289.83	239.669	84.5709	117.242	116.859	76.8237	66.3308	77.7613	56.5504	110.577	106.863	111.685
	HS	0	0	0	0	0	0	0	0	0	0	0	0	1e-05	0	0	4e-06	0	0	0	0	84.5709	117.242	116.859	76.8237	66.3308	77.7613	56.5504	110.577	106.863	111.685
M1M3M6M9_All	QLC	0.548441	0.639847	0.498185	0.44076	0.543519	0.681574	0.582093	0.482514	0.457731	0.563563	0.129345	0.197113	0.093116	0.054443	0.159478	0.117557	0.184499	0.093496	0.153221	0.031626	0.532457	0.645177	0.353213	0.462556	0.50601	0.525227	0.593935	0.445382	0.490256	0.44814
	TE	83.1331	41.6468	179.529	189.403	162.934	109.223	66.5623	123.273	116.452	93.9238	305.707	285.127	375.932	394.794	285.07	308.561	312.414	348.07	334.194	374.599	130.571	69.3943	202.195	138.319	109.214	105.124	99.1174	164.322	125.472	148.471
	HS	0	0	0	0	0	0	0	0	0	0	0.25	1.2e-05	0.500321	0.750066	8.8e-05	0.25	7.5e-05	7e-06	0.25	0.750119	130.571	69.3943	202.195	138.319	109.214	105.124	99.1174	164.322	125.472	148.471
M2M3M6M9_All	QLC	0.52827	0.586356	0.430084	0.361769	0.516197	0.450423	0.575345	0.423936	0.449761	0.550655	0.094058	0.064728	0.035044	0.039951	0.045364	0.076475	0.098045	0.053751	0.097194	0.086837	0.492229	0.526578	0.413329	0.458549	0.471763	0.506584	0.554626	0.52412	0.474203	0.467184
	TE	144.439	66.9059	165.252	249.541	172.491	182.84	140.381	178.542	176.901	153.281	438.592	406.674	456.379	472.322	450.337	385.298	413.227	454.893	363.386	382.66	175.202	140.144	182.777	185.218	151.404	148.315	115.564	157.942	169.692	148.169
	HS	0	0	0	0.250001	1e-06	0	0	0	0	0	0.250088	0.25025	0.750198	1	0.750157	0.500203	0.250085	0.750054	0.250012	0.000141	175.202	140.144	182.777	185.218	151.404	148.315	115.564	157.942	169.692	148.169
M1M2M3M6M9_All	QLC	0.509488	0.584901	0.305234	0.380475	0.355073	0.488856	0.516925	0.379047	0.4755	0.492912	0.025942	0.022343	0.020513	0.012669	0.021488	0.054787	0.032961	0.019948	0.03013	0.019914	0.450138	0.60687	0.289065	0.25842	0.426211	0.432648	0.463636	0.425496	0.4216	0.434677
	TE	162.349	78.3057	208.474	243.126	180.704	207.192	137.192	152.251	169.467	144.926	449.192	432.997	446.362	479.016	415.156	446.05	423.676	479.979	427.375	431.226	182.929	119.443	223.963	220.186	174.233	182.75	129.845	195.361	174.77	155.043
	HS	0	0	0	3.6e-05	0	0	0	0	0	0	0.800068	0.800003	0.800056	1	0.4	0.400072	0.200051	1	0.80007	0.800055	182.929	119.443	223.963	220.186	174.233	182.75	129.845	195.361	174.77	155.043
M4M6M9_All	QLC	0.723422	0.768454	0.650049	0.519157	0.626279	0.643386	0.84317	0.650762	0.641809	0.630335	0.316788	0.27207	0.234061	0.239571	0.228207	0.21021	0.255101	0.283688	0.230311	0.234909	0.654786	0.598357	0.636011	0.508495	0.644368	0.61927	0.654541	0.672943	0.672943	0.684844
	TE	37.2158	11.9086	64.1882	119.001	39.3504	115.956	95.1551	42.6424	53.141	40.472	417.842	342.806	347.036	444.361	348.211	410.017	450.259	383.464	372.27	381.832	127.097	166.711	124.335	145.154	117.451	130.125	108.246	122.541	122.541	98.7251
	HS	0	0	0	0	0	0	0	0	0	0	0	3e-06	0.333333	1	1	3e-06	0.333575	0.333447	0.333334	0.333344	127.097	166.711	124.335	145.154	117.451	130.125	108.246	122.541	122.541	98.7251
M1M4M6M9_All	QLC	0.620275	0.752477	0.283555	0.456528	0.683698	0.687782	0.610552	0.714643	0.632483	0.65383	0.228313	0.213593	0.051313	0.204604	0.163959	0.191469	0.1286	0.239516	0.180291	0.252644	0.443685	0.479236	0.395937	0.36926	0.449345	0.434846	0.569209	0.429441	0.433423	0.497018	0.137947
	TE	62.9719	17.1259	142.501	138.76	25.6538	48.4419	78.5611	30.4444	51.6172	47.111	465.762	411.806	493.957	418.103	450.241	443.533	449.288	391.493	439.405	380.608	151.195	124.991	162.809	181.317	144.673	144.442	97.6183	148.244	153.423	118.847	253.697
	HS	0	0	0	0	0	0	0	0	0	0	0.250012	0.5	0.750086	0.5	0.5	0.5	0.50001	0.5	0.5	0.5	151.195	124.991	162.809	181.317	144.673	144.442	97.6183	148.244	153.423	118.847	253.697
M2M4M6M9_All	QLC	0.554319	0.586366	0.453507	0.458188	0.487842	0.500064	0.478648	0.442723	0.460926	0.559174	0.159659	0.259096	0.111085	0.068386	0.223317	0.103203	0.21653	0.068915	0.191707	0.071254	0.597036	0.617944	0.408142	0.443896	0.500323	0.4829	0.563071	0.600691	0.58427	0.609703	0.180416
	TE	131.237	24.2448	174.113	176.524	155.026	163.243	168.336	158.13	165.171	144.228	436.124	392.861	491.844	478.528	448.574	422.349	427.847	464.629	433.469	457.58	159.193	93.3586	191.325	225.889	168.827	181.973	135.999	151.605	157.301	130.801	227.097
	HS	0	0	0	0	0	0	0	0	0	0	0.500006	2.6e-05	0.750099	1	0.250016	0.500001	0.000229	1	0.5	0.750002	159.193	93.3586	191.325	225.889	168.827	181.973	135.999	151.605	157.301	130.801	227.097
M1M2M4M6M9_All	QLC	0.468356	0.582798	0.377807	0.496157	0.563417	0.488926	0.477303	0.525008	0.511045	0.486046	0.035992	0.043862	0.019486	0.042294	0.097339	0.133357	0.058748	0.042391	0.023848	0.017602	0.513054	0.607732	0.362727	0.30999	0.440604	0.381735	0.480713	0.396655	0.35528	0.440434	0.113061
	TE	105.774	31.0696	160.56	166.275	125.38	142.224	125.186	126.509	136.587	139.308	482.042	439.966	498.512	487.687	432.219	445.825	443.21	440.469	481.927	467.098	147.075	73.467	172.184	183.348	145.884	145.696	125.701	139.115	143.39	151.414	235.616
	HS	0	0	0	0	0	0	0	0	0	0	0.400259	0.40017	1	0.200052	0.6	0.400017	0.400046	0.600003	0.80001	0.400089	147.075	73.467	172.184	183.348	145.884	145.696	125.701	139.115	143.39	151.414	235.616
M3M4M6M9_All	QLC	0.629433	0.715119	0.537164	0.536107	0.717635	0.623948	0.762413	0.722717	0.659233	0.829456	0.199027	0.240894	0.075631	0.312828	0.27139	0.272856	0.055315	0.186109	0.25086	0.229003	0.753374	0.716904	0.443598	0.656465	0.770711	0.745242	0.677567	0.688613	0.698053	0.746029
	TE	65.7082	17.7589	129.734	114.68	75.2864	118.533	58.3493	84.8485	108.62	72.8146	441.608	418.02	447.282	361.172	410.976	440.095	431.568	463.352	466.45	489.898	81.9824	69.4453	157.194	104.121	76.2217	78.4818	86.387	96.3417	89.3154	90.4112
	HS	0	0	0	0	0	0	0	0	0	0	0.500001	0.250022	1	0.000171	0.5	0.250295	0.75012	0.5	0.250027	0.5	81.9824	69.4453	157.194	104.121	76.2217	78.4818	86.387	96.3417	89.3154	90.4112
M1M3M4M6M9_All	QLC	0.658145	0.703504	0.463275	0.35901	0.575699	0.502122	0.610592	0.616873	0.560753	0.567647	0.201459	0.13735	0.008286	0.129039	0.109476	0.12523	0.111028	0.068055	0.044158	0.088114	0.510352	0.60693	0.37968	0.372752	0.49256	0.512745	0.569283	0.428064	0.430869	0.455858	0.156229
	TE	87.0486	48.7676	180.37	139.583	122.758	120.987	112.487	115.372	129.382	127.976	396.99	380.909	516.852	452.44	458.522	432.52	431.285	449.514	469.954	417.025	101.752	70.6347	190.895	144.732	93.355	96.0059	92.8905	109.228	106.736	115.461	242.995
	HS	0	0	0	0	0	0	0	0	0	0	0.000236	0.200074	1	0.200175	0.200014	0.4	0.200003	0.200035	0.400001	0.200032	101.752	70.6347	190.895	144.732	93.355	96.0059	92.8905	109.228	106.736	115.461	242.995
M2M3M4M6M9_All	QLC	0.585105	0.635357	0.384546	0.356854	0.442514	0.407625	0.499774	0.417347	0.453613	0.459002	0.02274	0.019155	0.009559	0.019666	0.0661	0.082296	0.010021	0.009747	0.044398	0.044401	0.474046	0.489297	0.303799	0.331826	0.45545	0.480547	0.45322	0.500974	0.486791	0.489701
	TE	159.111	48.7394	183.018	208.143	179.18	210.657	190.095	176.307	181.965	151.137	476.879	528.527	541.265	539.999	488	544.378	517.685	502.9	475.04	481.545	161.581	139.125	230.554	211.042	168.424	166.477	136.764	148.643	154.682	168.498
	HS	0	0	0	1e-06	0	0	0	0	0	0	0.800004	0.400011	1	0.600002	0.6	0.6	0.800078	0.600185	0.400006	0.400015	161.581	139.125	230.554	211.042	168.424	166.477	136.764	148.643	154.682	168.498
M1M2M3M4M6M9_All	QLC	0.591433	0.663753	0.316721	0.404314	0.384931	0.401604	0.514415	0.334246	0.413674	0.370846	0	0.021059	0	0	0	0.016927	0.008067	0	0	0.010982	0.455598	0.55366	0.315094	0.238464	0.389527	0.373203	0.452029	0.374555	0.357159	0.329639	0.025656
	TE	142.23	61.4286	216.458	174.504	162.26	168.297	180.9	177.424	180.712	162.409	553.474	527.616	534.834	536.255	548.164	507.159	520.961	477.75	528.106	556.486	156.868	123.097	234.97	220.395	161.187	163.424	135.646	194.882	162.45	149.981	305.64
	HS	0	0	0	0	0	1e-06	0	0	0	0	0.500016	0.333344	0.833386	0.666667	0.666865	0.500025	0.833372	0.333333	0.500256	0.333374	156.868	123.097	234.97	220.395	161.187	163.424	135.646	194.882	162.45	149.981	305.64
M5M6M9_All	QLC	0.765048	0.721174	0.848268	0.744522	0.745897	0.600148	0.597268	0.698305	0.580267	0.604594	0.378066	0.303149	0.359134	0.250892	0.340025	0.278427	0.309836	0.317134	0.378644	0.302377	0.705865	0.635441	0.536325	0.691628	0.705865	0.705865	0.705865	0.705865	0.705865	0.705865
	TE	24.499	33.2439	17.1259	24.0547	32.2182	46.33	57.8219	39.7627	50.5074	64.857	240.48	330.079	306.961	306.557	295.899	333.739	337.345	275.922	326.98	304.451	31.221	43.8117	29.5374	31.5379	31.2462	29.5885	28.1492	30.1662	29.4847	25.0894
	HS	0	0	0	0	0	0	0	0	0	0	0	0	0	0	0	0	0	0	0	0	31.221	43.8117	29.5374	31.5379	31.2462	29.5885	28.1492	30.1662	29.4847	25.0894
M1M5M6M9_All	QLC	0.761619	0.652748	0.677594	0.631733	0.808758	0.69378	0.529765	0.5	0.5	0.534615	0.323052	0.263476	0.237576	0.223249	0.177252	0.185531	0.205054	0.308007	0.258908	0.25134	0.740758	0.713772	0.635968	0.682672	0.73863	0.746633	0.720859	0.735695	0.735695	0.742502	0.201184
	TE	24.3969	24.6054	41.8184	77.1245	25.3731	32.5166	64.6115	43.0724	58.4072	58.4828	329.952	420.077	432.045	426.495	415.057	434.313	456.175	376.663	378.624	378.3	43.9633	44.8995	64.6344	66.4655	34.6827	31.8455	42.321	37.0111	40.8387	25.7526	241.879
	HS	0	0	0	0	0	0	0	0	0	0	0.25	0.250055	0.250018	0	5e-06	0.250074	0.250119	0.000182	0.25	0.000137	43.9633	44.8995	64.6344	66.4655	34.6827	31.8455	42.321	37.0111	40.8387	25.7526	241.879
M2M5M6M9_All	QLC	0.593279	0.543269	0.651972	0.657528	0.66766	0.688632	0.646899	0.599291	0.697546	0.671964	0.262231	0.324833	0.291351	0.311382	0.305682	0.308188	0.324305	0.318097	0.271021	0.297787	0.812364	0.807383	0.655781	0.576208	0.816828	0.810111	0.81526	0.78203	0.794791	0.806941
	TE	45.7578	22.6677	50.6245	72.1939	81.2988	65.4643	59.9459	66.0086	65.7719	51.9255	360.084	300.199	368.5	351.094	337.812	366.483	342.788	412.807	422.446	333.447	22.7084	19.8135	48.2399	68.5926	17.0995	23.3741	20.6427	33.7876	34.8072	21.2775
	HS	0	0	0	0	0	0	0	0	0	0	0.5	0.5	0.25014	0.25	0.250198	0.250063	0.00031	0.5	0.5	0.5	22.7084	19.8135	48.2399	68.5926	17.0995	23.3741	20.6427	33.7876	34.8072	21.2775
M1M2M5M6M9_All	QLC	0.697689	0.712302	0.518103	0.546924	0.58282	0.645493	0.507033	0.670338	0.553911	0.574944	0.140795	0.179286	0.040603	0.101276	0.131637	0.124843	0.147186	0.163493	0.144399	0.150042	0.586593	0.757498	0.514733	0.523683	0.693344	0.715342	0.746906	0.671011	0.646817	0.692182
	TE	53.1993	15.9763	86.6682	119.748	69.7343	73.1907	53.6735	70.9659	75.7795	49.7715	373.19	406.748	439.663	436.039	420.539	461.107	421.196	392.573	386.503	388.93	47.9691	24.0228	74.448	95.0281	54.1616	51.8434	49.5002	53.4157	54.6669	44.6336
	HS	0	0	0	0	0	0	0	0	0	0	0.200001	0.200082	0.6	0.600021	0.400005	0.400008	0.4	0.4	0.200001	0.4	47.9691	24.0228	74.448	95.0281	54.1616	51.8434	49.5002	53.4157	54.6669	44.6336
M3M5M6M9_All	QLC	0.825137	0.587074	0.641356	0.734448	0.900077	0.687196	0.786847	0.682707	0.788759	0.719458	0.303402	0.309491	0.310975	0.255764	0.294465	0.321419	0.276258	0.36591	0.320827	0.316172	0.790823	0.807383	0.66464	0.740606	0.792853	0.788617	0.789784	0.781732	0.793062	0.771442	0.234913
	TE	30.2631	21.4125	58.0864	63.6282	25.959	19.7884	46.7272	56.1088	17.6888	55.7298	309.407	382.044	336.408	430.867	354.285	397.018	340.731	326.851	331.583	369.899	25.5804	14.1846	48.8619	46.2844	23.942	28.3298	24.0816	25.4699	26.5385	27.1079	218.261
	HS	0	0	0	0	0	0	0	0	0	0	0.5	0.5	0.5	0.25023	0.5	0.5	0.250053	0.25004	0.5	0.5	25.5804	14.1846	48.8619	46.2844	23.942	28.3298	24.0816	25.4699	26.5385	27.1079	218.261
M1M3M5M6M9_All	QLC	0.686099	0.483441	0.593799	0.623343	0.59233	0.745332	0.544219	0.593557	0.524954	0.483922	0.135091	0.200889	0.068005	0.118301	0.068287	0.032099	0.131002	0.15838	0.122111	0.121109	0.60261	0.720669	0.509468	0.55072	0.64067	0.563209	0.650044	0.598395	0.562883	0.564473	0.140438
	TE	46.2038	33.3222	94.6172	99.6989	90.9901	64.9043	55.2238	110.73	78.3255	66.0685	429.269	408.393	452.955	424.264	425.2	482.881	396.223	414.525	403.478	456.62	63.9985	28.3229	91.9452	87.1579	60.8305	55.9703	55.9645	71.2372	67.5175	63.5135	238.081
	HS	0	0	0	0	0	0	0	0	0	0	0.4	0.4	0.6	0.200083	0.200047	1	0.200074	0.200061	0.200038	0.4	63.9985	28.3229	91.9452	87.1579	60.8305	55.9703	55.9645	71.2372	67.5175	63.5135	238.081
M2M3M5M6M9_All	QLC	0.67175	0.479882	0.452589	0.515649	0.601534	0.611392	0.646016	0.488941	0.491107	0.667729	0.138741	0.062496	0.013067	0.063289	0.010794	0.070175	0.051259	0.06514	0.124822	0.090162	0.607981	0.673083	0.376479	0.517545	0.544416	0.60109	0.633136	0.546804	0.530611	0.605647
	TE	106.326	52.0089	115.962	137.413	117.684	99.1799	100.431	103.46	108.956	90.4299	468.349	490.735	480.012	490.034	492.569	495.568	486.878	511.724	469.031	455.21	62.6069	54.2214	80.8242	123.23	59.2657	63.9128	52.6062	58.2665	59.8025	53.4101
	HS	0	0	0	0	0	0	0	0	0	0	0.4	0.400012	0.6	0.600012	0.600004	0.400145	0.4	0.20012	0.4	0.400003	62.6069	54.2214	80.8242	123.23	59.2657	63.9128	52.6062	58.2665	59.8025	53.4101
M1M2M3M5M6M9_All	QLC	0.476974	0.620963	0.3869	0.500103	0.559764	0.472549	0.348805	0.456348	0.452234	0.46906	0.008652	0.065357	0	0.007246	0.012139	0.008919	0.025239	0	0	0.037825	0.454982	0.609673	0.360508	0.383754	0.463287	0.465153	0.483249	0.416048	0.46125	0.463455	0.121097
	TE	117.898	47.3664	152.51	149.794	125.357	134.454	123.815	127.066	131.979	118.746	502.147	489.941	527.02	496.34	499.905	508.81	492.493	500.11	498.204	472.908	96.1751	49.8619	115.531	153.628	90.9384	97.2116	84.1419	105.633	92.9732	83.0301	309.735
	HS	0	0	0	0	0	0	0	0	0	0	0.666668	0.333418	1	0.833435	0.666717	0.500002	0.500002	1	0.666676	0.166675	96.1751	49.8619	115.531	153.628	90.9384	97.2116	84.1419	105.633	92.9732	83.0301	309.735
M4M5M6M9_All	QLC	0.725816	0.853827	0.763736	0.652821	0.613073	0.672038	0.848071	0.728708	0.701645	0.621916	0.179656	0.256558	0.231065	0.244692	0.162095	0.261474	0.14447	0.090209	0.271724	0.191583	0.636917	0.613514	0.757625	0.458633	0.628911	0.616807	0.63881	0.663307	0.663307	0.661859	0.069588
	TE	33.2263	13.3348	28.8605	58.7736	50.3808	66.3323	60.5811	41.4548	40.663	53.8866	469.341	468.808	627.258	587.385	583.076	496.908	557.463	646.609	539.057	521.79	46.3715	82.5689	51.3543	61.6721	46.8502	50.0022	40.5775	39.1647	39.8042	37.3396	349.945
	HS	0	0	0	0	0	0	0	0	0	0	0.000126	8e-06	0.5	5.2e-05	0.500001	0.250203	0.500008	0.75	0	1e-06	46.3715	82.5689	51.3543	61.6721	46.8502	50.0022	40.5775	39.1647	39.8042	37.3396	349.945
M1M4M5M6M9_All	QLC	0.600417	0.756277	0.49303	0.561041	0.444329	0.632065	0.690494	0.564286	0.575726	0.516739	0.088052	0.036851	0.101388	0.117916	0.00612	0.050411	0.043385	0.037976	0.016569	0.118351	0.682547	0.678394	0.560678	0.581276	0.672849	0.659862	0.649529	0.676932	0.678001	0.666677	0.045014
	TE	23.9478	8.65638	81.225	80.7425	49.981	52.0965	50.9395	39.1287	38.1435	46.9119	563.442	617.598	640.612	583.143	614.836	577.355	611.384	581.989	582.621	607.211	67.3437	71.4677	103.196	99.9807	63.2348	63.4658	60.5551	70.4357	71.6735	54.6658	333.833
	HS	0	0	0	0	0	0	0	0	0	0	0.400048	0.600009	0.200168	0.400082	1	0.400002	0.600011	0.800009	0.6	0.400031	67.3437	71.4677	103.196	99.9807	63.2348	63.4658	60.5551	70.4357	71.6735	54.6658	333.833
M2M4M5M6M9_All	QLC	0.617177	0.656058	0.579017	0.564646	0.560499	0.575914	0.599326	0.515094	0.606124	0.719217	0.061813	0.030953	0.02071	0.072933	0.017317	0.089813	0.082567	0.074369	0.043763	0.054199	0.678095	0.747081	0.501924	0.479892	0.663543	0.62254	0.653339	0.671504	0.662252	0.698248
	TE	85.9747	17.7901	87.3039	93.3326	103.152	107.287	96.5818	102.171	106.936	104.757	553.154	501.914	513.262	510.898	523.55	520.398	509.904	465.786	532.367	517.246	60.4534	31.0085	90.8537	106.552	63.0586	72.1489	54.3133	72.6011	71.7875	52.174
	HS	0	0	0	0	0	0	0	0	0	0	0.400012	0.6	0.800023	0.400042	0.600198	0.6	0.6	0.400084	0.400178	0.600001	60.4534	31.0085	90.8537	106.552	63.0586	72.1489	54.3133	72.6011	71.7875	52.174
M1M2M4M5M6M9_All	QLC	0.555426	0.552728	0.39427	0.521732	0.598331	0.624258	0.490507	0.641493	0.6153	0.679839	0	0.011235	0.018912	0	0	0.016608	0.041483	0.035406	0.008457	0.030475	0.607499	0.776964	0.433816	0.403251	0.603465	0.578452	0.650847	0.598288	0.620339	0.632104	0.07483
	TE	81.5424	47.7123	121.041	128.269	93.6523	103.211	103.658	84.4539	102.553	87.3747	520.883	533.167	523.758	526.461	556.461	528.687	539.077	520.646	511.428	532.804	81.3735	30.182	100.704	117.64	70.3757	76.9986	67.1324	72.1362	87.6806	71.6833	280.081
	HS	0	0	0	0	0	0	0	0	0	0	0.500084	0.333468	0.666704	0.666852	0.833338	0.33341	0.333334	0.500002	0.833546	0.333337	81.3735	30.182	100.704	117.64	70.3757	76.9986	67.1324	72.1362	87.6806	71.6833	280.081
M3M4M5M6M9_All	QLC	0.707157	0.55456	0.572382	0.411021	0.683472	0.603793	0.703084	0.735308	0.677179	0.68545	0.133475	0.142372	0	0.052433	0.030105	0.031504	0.012121	0.053822	0.161023	0.022414	0.721656	0.749243	0.532209	0.616195	0.738195	0.696465	0.735147	0.731693	0.730957	0.71595	0.108015
	TE	53.2483	19.3129	72.7631	76.7516	66.338	81.5799	59.012	71.1269	76.2173	60.4402	503.471	511.11	570.433	506.905	542.198	528.694	571.347	515.225	528.994	522.438	51.2439	24.8746	78.0009	69.7173	43.312	50.1331	45.2578	49.5844	45.6876	47.3321	287.899
	HS	0	0	0	0	0	0	0	0	0	0	0.6	0.6	0.80002	0.6	0.8	0.600113	0.800001	0.400209	0.6	0.600002	51.2439	24.8746	78.0009	69.7173	43.312	50.1331	45.2578	49.5844	45.6876	47.3321	287.899
M1M3M4M5M6M9_All	QLC	0.549889	0.465558	0.283663	0.496681	0.544302	0.631136	0.653408	0.641867	0.521786	0.638727	0.012156	0.008999	0	0.009259	0.01731	0	0	0.021984	0	0.009569	0.539942	0.742754	0.422616	0.4242	0.588649	0.587221	0.6341	0.54346	0.538808	0.519115	0.054014
	TE	70.7194	41.9306	142.311	87.6475	89.3011	79.3308	81.3521	86.9865	97.8358	91.889	513.442	544.431	565.226	553.19	528.889	555.089	551.173	518.192	542.935	542.799	67.5525	28.8725	106.475	98.6773	63.2259	61.8035	65.0975	69.7546	69.1494	75.5624	289.356
	HS	0	0	0	0	0	0	0	0	0	0	0.333374	0.500145	0.833334	0.500039	0.666734	0.666717	0.833521	0.666695	0.500001	0.833448	67.5525	28.8725	106.475	98.6773	63.2259	61.8035	65.0975	69.7546	69.1494	75.5624	289.356
M2M3M4M5M6M9_All	QLC	0.600958	0.443417	0.456892	0.404372	0.452279	0.478139	0.39894	0.460259	0.455451	0.487306	0.015359	0.013258	0.012542	0	0.017717	0	0	0	0.007902	0	0.494958	0.622299	0.254063	0.386089	0.544969	0.491045	0.565075	0.550894	0.56029	0.534169	0.053695
	TE	116.725	47.432	133.46	144.194	138.427	133.873	134.118	130.925	126.746	126.088	561.129	597.522	596.228	582.324	551.081	597.13	581.779	575.917	581.4	592.793	101.71	47.1592	136.94	148.988	96.8731	101.863	81.6278	95.3906	99.2179	79.9785	328.397
	HS	0	0	0	0	0	0	0	0	0	0	0.66675	0.333458	0.666688	1	0.500165	1	0.833545	0.666684	0.834068	0.500009	101.71	47.1592	136.94	148.988	96.8731	101.863	81.6278	95.3906	99.2179	79.9785	328.397
M1M2M3M4M5M6M9_All	QLC	0.540174	0.435038	0.389207	0.458802	0.385175	0.419473	0.463506	0.452916	0.389874	0.436031	0	0	0	0	0	0	0	0	0	0	0.44857	0.64708	0.271043	0.280192	0.50075	0.458458	0.526689	0.461706	0.504975	0.489061	0.021251
	TE	116.328	59.2336	149.324	136.508	131.111	140.871	135.601	140.647	131.979	135.251	562.95	565.236	600.452	582.915	584.536	605.817	575.772	576.923	569.883	571.112	114.425	50.9561	156.989	161.029	109.212	111.565	96.703	117.354	104.071	98.4782	317.296
	HS	0	0	0	1e-06	0	0	0	0	0	0	0.857147	0.285877	0.857252	0.714385	1	0.85721	0.571553	0.57165	0.857584	0.428738	114.425	50.9561	156.989	161.029	109.212	111.565	96.703	117.354	104.071	98.4782	317.296
M7M9_All	QLC	1	0.920454	1	0.988636	1	0.988636	0.988636	1	1	1	0.923211	0.93449	0.956522	0.914546	0.978019	0.913045	0.945589	0.956439	0.945076	1	0.852273	0.847826	0.579546	1	0.943182	0.954546	0.943182	0.943182	0.943182	0.943182
	TE	0	23.1843	0	4.43082	0	4.43082	4.43082	0	0	0	72.189	49.9763	24.7025	43.0604	8.90815	69.589	31.3862	35.4565	45.8411	0	26.5421	56.649	35.8457	0	16.105	12.3763	16.105	19.7055	19.7055	19.7055
	HS	0	0	0	0	0	0	0	0	0	0	0	0	0	0	0	0	0	0	0	0	26.5421	56.649	35.8457	0	16.105	12.3763	16.105	19.7055	19.7055	19.7055
M1M7M9_All	QLC	0.742424	0.84127	0.590196	0.870621	0.984849	0.977273	0.719697	0.840909	0.840909	0.719697	0.483214	0.593219	0.512983	0.508733	0.61339	0.802934	0.531539	0.607998	0.67959	0.587938	0.954597	0.924242	0.725199	0.877918	0.954597	0.965867	0.943603	0.954597	0.954597	0.954376
	TE	17.6643	33.441	57.9933	50.8068	2.83369	4.12544	26.5041	17.6198	17.6643	29.5651	131.172	108.206	150.297	203.781	125.637	61.4703	136.791	128.439	79.4437	88.8072	30.0969	17.6947	79.2659	71.569	27.3878	26.1877	24.3413	23.303	28.7109	23.6559
	HS	0	0	0	0	0	0	0	0	0	0	3e-06	0	2.9e-05	0	0	0	8e-06	0	0	8e-06	30.0969	17.6947	79.2659	71.569	27.3878	26.1877	24.3413	23.303	28.7109	23.6559
M2M7M9_All	QLC	0.893278	0.666667	0.814616	0.785831	0.891406	0.873622	0.906861	0.882787	0.882787	0.888342	0.418203	0.451877	0.382131	0.334707	0.516138	0.644052	0.507401	0.476947	0.468158	0.532397	0.978505	0.981482	0.726969	0.68508	0.985039	0.972837	0.976504	0.975813	0.972837	0.963664
	TE	32.8665	20.045	54.1048	82.5324	46.9264	38.7107	33.5398	36.029	38.7107	49.8131	172.438	194.526	285.156	207.801	149.914	146.338	152.41	182.23	158.29	128.98	3.20438	4.09345	38.0731	58.9572	16.2602	16.6784	16.6784	11.8176	14.3248	14.2732
	HS	0	5e-05	0	0	0	0	0	0	0	0	0	1e-06	0.333333	0.333375	0	0	1.6e-05	1e-06	6e-06	1e-06	3.20438	4.09345	38.0731	58.9572	16.2602	16.6784	16.6784	11.8176	14.3248	14.2732
M1M2M7M9_All	QLC	0.594874	0.841518	0.507099	0.539013	0.782734	0.793076	0.749311	0.807252	0.814011	0.523738	0.159824	0.144452	0.044702	0.040445	0.123282	0.173438	0.098295	0.085954	0.148414	0.138075	0.707785	0.960761	0.562414	0.626407	0.774416	0.813615	0.85589	0.766752	0.778464	0.786348
	TE	59.4796	19.0122	125.734	142.874	85.3879	74.5842	71.6775	64.4109	68.5068	70.2581	292.204	347.787	353.522	350.431	320.627	266.362	321.936	346.456	310.169	296.636	61.5479	12.4848	86.6815	119.322	57.8324	57.8196	57.8554	65.6309	67.3313	50.7831
	HS	0	0	0	0	0	0	0	0	0	1e-06	0.25	0.000379	0.750066	0.750077	0.25002	3.9e-05	0.5	0.250001	0.250001	4.6e-05	61.5479	12.4848	86.6815	119.322	57.8324	57.8196	57.8554	65.6309	67.3313	50.7831
M3M7M9_All	QLC	0.892298	0.833333	0.844622	0.847141	0.919408	0.919408	0.919408	0.919408	0.919408	0.910399	0.467829	0.478046	0.332345	0.367769	0.508327	0.391418	0.531023	0.534719	0.538934	0.47485	0.941928	0.977401	0.821034	0.83921	0.952788	0.952788	0.953881	0.943403	0.943403	0.952788
	TE	35.3138	28.4138	52.8246	52.5721	35.3762	36.7281	36.7281	38.0643	35.3762	31.2258	198.6	127.183	285.93	257.063	128.915	229.732	219.593	179.906	136.696	179.651	33.1611	26.31	52.6595	54.3835	23.5043	19.917	21.872	23.2315	23.5043	28.0058
	HS	0	0	0	0	0	0	0	0	0	0	1.1e-05	0	1.8e-05	0.333333	0	0	6e-06	0	0	3e-06	33.1611	26.31	52.6595	54.3835	23.5043	19.917	21.872	23.2315	23.5043	28.0058
M1M3M7M9_All	QLC	0.745573	0.755754	0.594595	0.694831	0.771018	0.768747	0.749573	0.646104	0.780911	0.624179	0.205903	0.169512	0.088897	0.032348	0.061519	0.039603	0.162239	0.181558	0.115547	0.072098	0.655347	0.936855	0.540006	0.615775	0.654387	0.698027	0.757932	0.653109	0.659353	0.671671	0.198982
	TE	68.9398	39.9634	112.615	116.922	73.7107	80.4668	80.6436	92.5874	66.0827	93.4866	251.655	292.827	363.8	388.357	371.905	345.732	348.674	282.558	333.42	380.836	80.5903	39.7668	123.967	120.413	75.035	75.3508	80.5612	88.8488	85.0934	82.1198	203.96
	HS	0	0	0	0	0	0	0	0	0	0	1e-06	0.250008	0.750418	0.750003	0.750109	0.50018	0.2501	0.25	0.25	0.750441	80.5903	39.7668	123.967	120.413	75.035	75.3508	80.5612	88.8488	85.0934	82.1198	203.96
M2M3M7M9_All	QLC	0.676376	0.763145	0.554767	0.480997	0.672556	0.648215	0.711659	0.643033	0.685268	0.700417	0.131255	0.03987	0.100137	0.02788	0.044239	0.039165	0.030725	0.072304	0.043888	0.099973	0.678051	0.720869	0.586537	0.549803	0.687876	0.69149	0.729673	0.713132	0.68739	0.711926
	TE	109.646	66.923	137.084	176.84	119.236	124.41	123.558	126.482	112.683	128.04	398.424	387.011	407.139	453.07	395.577	435.72	403.127	455.75	378.901	392.692	94.9257	86.1113	117.129	171.496	100.448	86.1507	73.0663	96.7721	89.9665	84.6876
	HS	0	0	0	2.7e-05	0	0	0	0	0	0	0.250001	0.75	0.250142	1	0.500118	1	0.750001	0.750043	0.750007	0.250227	94.9257	86.1113	117.129	171.496	100.448	86.1507	73.0663	96.7721	89.9665	84.6876
M1M2M3M7M9_All	QLC	0.576775	0.700186	0.385184	0.476704	0.587861	0.619714	0.653784	0.571661	0.603975	0.606876	0.021821	0.039217	0.007207	0.00904	0.038383	0.017732	0.017327	0.021745	0.016308	0.017183	0.556917	0.749881	0.444172	0.39528	0.581906	0.557977	0.622023	0.551379	0.545579	0.586122
	TE	141.489	76.407	180.938	205.178	139.662	171.234	123.98	133.907	135.006	129.119	424.202	451.437	438.699	451.715	471.73	446.142	399.185	444.27	446.437	453.413	133.936	71.8376	158.268	207.126	127.335	135.811	108.093	135.959	129.667	112.027
	HS	0	0	0	5.8e-05	0	0	0	0	0	0	0.600098	0.800207	0.80001	1	0.600086	1	0.800006	0.60028	0.600045	0.800001	133.936	71.8376	158.268	207.126	127.335	135.811	108.093	135.959	129.667	112.027
M4M7M9_All	QLC	0.921429	0.912714	0.977168	0.852885	0.966402	0.905797	0.912714	0.882596	0.910638	0.912714	0.249579	0.310931	0.36699	0.353519	0.384375	0.283333	0.317424	0.385606	0.208333	0.308389	0.887033	0.857143	0.883123	0.706344	0.876407	0.866467	0.881619	0.914303	0.914303	0.911972
	TE	18.4718	38.2013	6.56427	56.3843	19.7131	33.6516	42.506	35.1454	21.8222	46.6957	419.489	281.176	281.123	298.137	297.067	311.388	260.832	300.827	384.844	314.962	17.4162	59.7789	38.6071	31.3246	4.70716	7.24181	4.70716	1.47694	1.47694	4.70716
	HS	0	0	0	0	0	0	0	0	0	0	8.3e-05	3e-05	2e-06	0.333387	0.000369	0.333421	0.333333	0.000152	0.000238	0.333335	17.4162	59.7789	38.6071	31.3246	4.70716	7.24181	4.70716	1.47694	1.47694	4.70716
M1M4M7M9_All	QLC	0.893197	0.784279	0.563312	0.581646	0.868748	0.869242	0.833283	0.850468	0.873182	0.793511	0.215021	0.258034	0.12761	0.222679	0.069149	0.259558	0.07826	0.129491	0.111139	0.254118	0.890356	0.871166	0.701489	0.735887	0.875544	0.872459	0.899346	0.872958	0.880138	0.873104	0.091591
	TE	24.7213	24.5891	118.663	114.199	38.8557	31.4153	47.1024	33.8875	30.1638	40.9877	381.369	363.001	417.188	336.207	427.729	367.403	406.268	441.83	439.792	331.058	39.27	60.3878	111.833	107.329	38.0675	37.2497	39.8215	47.7567	40.0477	38.0329	260.03
	HS	0	0	0	0	0	0	0	0	0	0	0.25	0.250001	0.250283	9.4e-05	0.500296	0.250003	0.500005	0.250129	0.500026	0.250001	39.27	60.3878	111.833	107.329	38.0675	37.2497	39.8215	47.7567	40.0477	38.0329	260.03
M2M4M7M9_All	QLC	0.702506	0.889376	0.615866	0.59314	0.742386	0.648562	0.698954	0.766943	0.754822	0.792867	0.174153	0.202752	0.076761	0.087006	0.107633	0.081082	0.238944	0.1732	0.061023	0.123293	0.865555	0.957657	0.622852	0.60291	0.791106	0.792051	0.825931	0.870199	0.872462	0.86268
	TE	90.5549	22.7819	116.935	147.418	99.2452	94.6165	98.7998	100.043	92.993	96.7058	465.578	377.74	470.637	374.907	468.35	407.899	451.473	440.072	428.174	459.806	75.5451	23.3626	116.546	139.234	86.6164	88.4548	69.7235	74.0529	79.181	84.2454
	HS	0	0	0	0	0	0	0	0	0	0	0.250021	0.250058	0.750162	0.750054	0.500274	0.750207	0.25	0.5	0.500422	0.50016	75.5451	23.3626	116.546	139.234	86.6164	88.4548	69.7235	74.0529	79.181	84.2454
M1M2M4M7M9_All	QLC	0.705318	0.714383	0.651936	0.665902	0.698843	0.70121	0.695957	0.711241	0.744308	0.662867	0.040102	0.12579	0.006202	0.014242	0.066866	0.113379	0.060701	0.096289	0.029427	0.048568	0.726587	0.918338	0.487929	0.480619	0.701963	0.715571	0.773315	0.697636	0.742807	0.734315	0.106473
	TE	83.798	37.2003	124.885	125.589	91.0159	87.4543	89.5123	77.5654	73.3534	82.4358	467.959	415.528	454.327	451.797	469.509	503.35	480.925	420.776	481.041	452.166	90.2749	34.5486	125.115	146.141	88.9893	90.5465	76.9139	85.3987	78.5388	79.667	259.899
	HS	0	0	0	0	0	0	0	0	0	0	0.800003	1e-06	1	0.600071	0.200223	0.6	0.200001	0.4	0.800009	0.600001	90.2749	34.5486	125.115	146.141	88.9893	90.5465	76.9139	85.3987	78.5388	79.667	259.899
M3M4M7M9_All	QLC	0.789228	0.791196	0.648463	0.438396	0.869495	0.758631	0.736573	0.772007	0.820803	0.83885	0.268918	0.260112	0.065778	0.202282	0.268232	0.240681	0.268881	0.083231	0.248702	0.165071	0.915078	0.960018	0.689376	0.778291	0.924907	0.902635	0.918934	0.936153	0.94694	0.898705
	TE	53.3759	15.2613	99.9877	116.744	66.7863	55.613	104.64	117.61	90.0237	58.7156	371.087	395.22	470.572	438.613	441.313	499.717	321.594	454.199	386.25	421.285	59.5005	16.9197	81.609	78.8004	54.0646	60.4044	51.4074	53.2263	49.4128	62.1613
	HS	0	0	0	0	0	0	0	0	0	0	0.25	0.250001	0.500256	0.5	0.250131	0.5	0.25	0.5	0.25	0.250274	59.5005	16.9197	81.609	78.8004	54.0646	60.4044	51.4074	53.2263	49.4128	62.1613
M1M3M4M7M9_All	QLC	0.78206	0.724885	0.56156	0.525695	0.734578	0.757333	0.645728	0.697407	0.662169	0.734101	0.045024	0.053489	0.016676	0.054135	0.145685	0.052999	0.064034	0.106658	0.051389	0.038893	0.67113	0.926909	0.524972	0.501495	0.651906	0.728055	0.755572	0.651294	0.660532	0.640468	0.116549
	TE	67.263	57.3748	159.93	109.976	77.5291	79.3866	83.6617	107.466	106.437	87.6796	474.034	473.298	478.976	472.693	491.709	440.46	408.208	448.503	487.898	472.434	76.1408	35.8755	134.765	124.027	74.9542	79.7484	74.2067	83.1595	77.0496	92.4185	258.203
	HS	0	0	0	0	0	0	0	0	0	0	0.600007	0.200075	0.800041	0.400037	0.40003	0.200026	0	0.000235	0.400071	0.800008	76.1408	35.8755	134.765	124.027	74.9542	79.7484	74.2067	83.1595	77.0496	92.4185	258.203
M2M3M4M7M9_All	QLC	0.67312	0.676795	0.398949	0.463766	0.625132	0.64672	0.569041	0.627389	0.605756	0.689133	0.17157	0.081041	0	0.034905	0.036014	0.035682	0.042046	0.028222	0.041248	0.02803	0.64156	0.765513	0.411533	0.46621	0.630302	0.643227	0.674564	0.664411	0.692863	0.698891
	TE	125.602	51.6924	180.943	189.05	144.406	165.314	169.294	155.726	149.44	137.525	486.974	474.184	531.806	558.159	549.073	517.615	529.466	543.263	465.664	529.532	129.386	46.1318	166.034	190.466	121.736	135.305	102.844	125.309	126.061	120.95
	HS	0	0	0	4.7e-05	1e-06	5e-06	0	0	0	0	0.20001	0.2	1	0.6	0.600002	0.200031	0.200044	0.800134	3e-06	0.600077	129.386	46.1318	166.034	190.466	121.736	135.305	102.844	125.309	126.061	120.95
M1M2M3M4M7M9_All	QLC	0.620022	0.536686	0.351778	0.502648	0.472503	0.456648	0.529328	0.534121	0.563508	0.522661	0.011089	0.018779	0.007275	0	0.006997	0.009186	0.01606	0	0	0.015802	0.564205	0.760455	0.41674	0.345274	0.603723	0.577409	0.635506	0.526862	0.592765	0.554752	0.056713
	TE	126.384	81.7946	189.273	136.886	156.05	166.962	154.542	160.288	147.17	128.062	495.647	546.239	539.201	547.555	519.458	538.255	541.578	527.894	546.014	555.277	136.285	61.2791	185.703	203.094	134.116	136.435	118.667	138.792	128.089	126.185	293.519
	HS	0	0	0	0	0	0	0	0	0	0	0.166682	0.333456	1	1	0.500001	0.500042	0.33338	0.666733	1	0.500007	136.285	61.2791	185.703	203.094	134.116	136.435	118.667	138.792	128.089	126.185	293.519
M5M7M9_All	QLC	0.879889	0.781439	0.708975	0.669922	0.807102	0.691892	0.721839	0.717289	0.73736	0.705246	0.25174	0.295355	0.225225	0.29407	0.269788	0.264679	0.387403	0.274468	0.340709	0.271553	0.664773	0.712381	0.558559	0.659145	0.661049	0.661049	0.659091	0.632381	0.664773	0.647631
	TE	62.3271	10.5269	89.4974	139.854	108.925	146.477	101.413	143.687	110.213	113.399	575.716	408.499	541.602	409.32	353.622	399.774	369.248	433.107	453.492	346.758	30.9513	49.6981	90.9208	38.0775	29.6672	28.1893	34.29	58.2451	30.8234	38.4152
	HS	0	0	0	0	0	4e-06	0	0	0	0	0.334656	0.333333	0.666828	0.333333	8e-06	7.4e-05	0.333334	0.333334	0.333333	0.333334	30.9513	49.6981	90.9208	38.0775	29.6672	28.1893	34.29	58.2451	30.8234	38.4152
M1M5M7M9_All	QLC	0.659917	0.646307	0.735078	0.651682	0.78679	0.770145	0.706152	0.548763	0.583516	0.528935	0.286409	0.19048	0.233511	0.21099	0.235276	0.192291	0.206738	0.139456	0.29483	0.267364											0.214808
	TE	41.5409	22.0523	41.4787	80.465	58.2567	56.4997	59.2959	69.6934	74.8847	75.9108	418.784	433.682	432.779	416.736	407.17	468.716	401.511	478.252	354.054	396.014											271.208
	HS	0	0	0	0	0	0	0	0	0	0	0.250006	0.250001	0.250017	0.25	0.250001	0.25	0.250005	1	0.25	0.000142											271.208
M2M5M7M9_All	QLC	0.702596	0.572561	0.711911	0.544768	0.661274	0.630894	0.728826	0.606078	0.443786	0.468476	0.326009	0.285453	0.294654	0.273911	0.34114	0.295195	0.328818	0.325044	0.312442	0.288686	0.712083	0.8214	0.452964	0.499264	0.724066	0.720156	0.71587	0.70624	0.694936	0.710054
	TE	41.3084	30.6887	37.2996	75.0602	29.7432	46.3877	57.0722	60.9271	61.3846	68.5127	306.546	370.639	363.285	287.503	314.301	274.125	284.839	346.748	298.41	371.56	19.6633	13.1251	37.1578	62.2123	21.2938	29.5757	34.5301	30.2474	25.9981	21.4179
	HS	0	0	0	0	0	0	0	0	0	0	0.5	0.5	0.5	0.25	0.250027	4e-06	0.5	0.5	0.5	0.250141	19.6633	13.1251	37.1578	62.2123	21.2938	29.5757	34.5301	30.2474	25.9981	21.4179
M1M2M5M7M9_All	QLC	0.561785	0.457964	0.520753	0.523176	0.600118	0.619266	0.418341	0.424025	0.579289	0.407689	0.116944	0.115723	0.131978	0.139023	0.089719	0.142208	0.14887	0.182183	0.127698	0.157703	0.556117	0.775332	0.434306	0.494019	0.62576	0.637563	0.65977	0.600196	0.573403	0.654853
	TE	51.9434	53.6466	70.2128	90.8314	60.7598	53.3334	68.8057	55.1294	64.6687	76.3061	357.55	378.222	452.333	419.526	400.719	436.918	392.615	371.168	396.009	395.576	47.2261	12.7336	67.1785	89.2919	45.6515	47.1983	49.2242	47.1292	48.3617	39.5701
	HS	0	0	0	0	0	0	0	0	0	0	0.200103	0.2	0.4	0.200102	0.400014	0.400004	0.2	0.4	0.200016	0.200038	47.2261	12.7336	67.1785	89.2919	45.6515	47.1983	49.2242	47.1292	48.3617	39.5701
M3M5M7M9_All	QLC	0.802472	0.746511	0.68711	0.589246	0.686928	0.562391	0.690541	0.519997	0.557869	0.644448	0.32136	0.267082	0.314595	0.297345	0.306536	0.303504	0.306222	0.334496	0.299126	0.326991	0.693807	0.8214	0.604132	0.614862	0.700045	0.687824	0.698903	0.691044	0.698903	0.704158	0.262602
	TE	39.6247	27.461	45.8571	50.4895	52.0896	57.4749	49.8169	51.1266	50.0245	56.4651	302.07	369.602	317.694	325.559	354.167	375.602	309.645	331.621	374.582	324.493	33.0307	13.1251	37.6308	60.6155	30.536	33.5279	34.8105	25.704	22.5757	25.6161	233.854
	HS	0	0	0	0	0	0	0	0	0	0	0.25013	0.250091	0.250078	0.25	0.5	0.250251	3.2e-05	0.5	0.5	0.250001	33.0307	13.1251	37.6308	60.6155	30.536	33.5279	34.8105	25.704	22.5757	25.6161	233.854
M1M3M5M7M9_All	QLC	0.687451	0.458257	0.41649	0.529795	0.516617	0.619256	0.341082	0.601334	0.601452	0.314844	0.080194	0.133376	0.022965	0.109778	0.133776	0.155326	0.109074	0.160227	0.121423	0.193045	0.483421	0.738503	0.403831	0.476588	0.515034	0.531417	0.599639	0.47634	0.480393	0.508959
	TE	47.0577	60.5633	74.8899	83.9617	64.3147	52.3285	72.6332	52.4863	54.4832	90.8337	472.58	400.952	454.803	420.811	414.558	404.477	450.788	398.577	401.328	385.428	57.2822	18.3645	78.6655	90.5817	55.0701	50.6632	57.6294	62.0393	59.5431	55.0015
	HS	0	0	0	0	0	0	0	0	0	0	0.400013	0.200015	1	1.3e-05	0.4	0.200054	0.4	0.4	5.9e-05	0.2	57.2822	18.3645	78.6655	90.5817	55.0701	50.6632	57.6294	62.0393	59.5431	55.0015
M2M3M5M7M9_All	QLC	0.519204	0.423669	0.424189	0.388206	0.530363	0.519875	0.518263	0.497048	0.552145	0.496825	0.132218	0.130062	0.069453	0.105942	0.102937	0.05623	0.056591	0.145544	0.120207	0.032581	0.533579	0.589573	0.470243	0.43582	0.545846	0.528419	0.555796	0.542571	0.545589	0.548926	0.174412
	TE	78.8218	69.5595	79.285	126.022	72.584	76.3218	94.3089	84.1328	81.7503	115.279	398.916	419.963	439.852	443.894	459.446	509.718	511.347	468.899	486.416	501.255	64.7661	50.5232	75.0604	119.995	58.7354	63.5331	61.8597	64.1228	58.8955	56.4101	237.826
	HS	0	0	0	0	0	0	0	0	0	0	0.2	0.200018	0.000197	5.1e-05	0.4	0.400002	0.200047	0.200067	0.4	0.400106	64.7661	50.5232	75.0604	119.995	58.7354	63.5331	61.8597	64.1228	58.8955	56.4101	237.826
M1M2M3M5M7M9_All	QLC	0.432405	0.509746	0.349992	0.378346	0.510616	0.431065	0.32111	0.428274	0.481092	0.312872	0	0.021321	0.015993	0.010345	0.014067	0.015864	0	0	0.033061	0.041641	0.445317	0.624908	0.273686	0.341226	0.472239	0.479316	0.499044	0.41814	0.46043	0.47749	0.043568
	TE	100.076	64.3605	122.546	144.652	105.227	111.896	102.51	100.571	104.317	111.453	515.968	493.761	499.215	505.817	489.71	485.293	524.45	510.701	510.87	465.993	96.0331	61.7026	113.067	150.822	91.1048	90.2313	82.0097	94.9782	85.379	76.4884	297.479
	HS	0	0	0	0	0	0	0	0	0	0	1	0.66669	0.500149	0.83334	0.333341	0.500051	0.833475	0.33334	0.500022	0.1667	96.0331	61.7026	113.067	150.822	91.1048	90.2313	82.0097	94.9782	85.379	76.4884	297.479
M4M5M7M9_All	QLC	0.789734	0.811429	0.80153	0.680018	0.703355	0.784185	0.638024	0.708533	0.668754	0.603933	0.133762	0.180903	0.14338	0.323292	0.237503	0.231673	0.269416	0.235802	0.232264	0.237757	0.663855	0.578582	0.791125	0.504004	0.674046	0.634956	0.656961	0.684307	0.684307	0.68113	0.135154
	TE	51.8181	58.0814	33.7061	88.6896	92.3985	102.822	120.975	124.117	135.306	132.722	591.723	625.301	608.397	542.89	534.126	605.219	515.218	601.244	564.625	575.649	29.1526	49.6281	25.2883	41.6742	20.1131	29.0149	16.8942	20.6808	20.3649	27.3989	355.704
	HS	0	0	0	0	0	0	0	0	0	0	0.500019	0.250091	0.250109	1e-06	0.25	0.250032	0.000469	0.25	0.250004	4e-06	29.1526	49.6281	25.2883	41.6742	20.1131	29.0149	16.8942	20.6808	20.3649	27.3989	355.704
M1M4M5M7M9_All	QLC	0.606756	0.844143	0.830245	0.644	0.702908	0.796906	0.603244	0.591022	0.563762	0.489949	0.146065	0.027538	0.087285	0.091853	0.019798	0.053282	0.10807	0.103563	0.012782	0.110449	0.717053	0.667846	0.544405	0.592816	0.697065	0.692026	0.66441	0.696651	0.698659	0.692434	0.061758
	TE	46.8027	30.2838	48.6895	83.6143	82.3763	82.7473	90.9565	105.616	107.502	95.232	561.475	638.166	589.433	588.471	616.276	613.48	578.745	611.798	633.56	536.038	34.2476	40.7436	81.1484	71.641	33.1513	35.7455	36.8845	36.534	39.0014	34.2985	347.957
	HS	0	0	0	0	0	0	0	0	0	0	0.4	1	0.400006	0.4	1	0.200513	0.400005	1e-05	0.800022	0.000128	34.2476	40.7436	81.1484	71.641	33.1513	35.7455	36.8845	36.534	39.0014	34.2985	347.957
M2M4M5M7M9_All	QLC	0.574099	0.657566	0.638143	0.505823	0.541078	0.588356	0.529866	0.613154	0.587784	0.507271	0.01	0.050663	0.115709	0.090523	0.065239	0.132394	0.094266	0.064125	0.106992	0.033573	0.682333	0.756182	0.485279	0.474868	0.620031	0.609694	0.647145	0.691906	0.674522	0.714319
	TE	64.4344	36.7488	68.7259	101.084	69.2773	64.1637	84.2819	77.0332	83.31	100.471	550.196	488.016	477.156	522.624	547.496	441.06	479.53	537.977	511.907	499.849	55.6244	16.5726	76.0838	101.683	62.2224	64.8276	58.0405	52.0433	57.7816	39.3464
	HS	0	0	0	0	0	0	0	0	0	0	1	0.600002	0.400002	0.6	0.6	0.200084	0.6	0.600002	0.200103	0.000371	55.6244	16.5726	76.0838	101.683	62.2224	64.8276	58.0405	52.0433	57.7816	39.3464
M1M2M4M5M7M9_All	QLC	0.623836	0.430357	0.498027	0.421581	0.543145	0.534536	0.510312	0.627888	0.598081	0.534962	0.02921	0.030582	0	0.031592	0.007184	0	0.036464	0	0	0.035187	0.609032	0.784548	0.411269	0.393582	0.471778	0.592832	0.642888	0.587174	0.618495	0.649295	0.06126
	TE	66.9662	50.0588	86.6242	93.0862	66.7364	62.985	77.5714	63.3368	64.8278	87.9419	511.541	481.866	534.928	509.278	550.134	526.722	521.663	522.774	505.344	479.633	68.5353	19.2554	90.4447	105.567	62.9028	70.5646	59.686	58.1116	69.625	59.9371	294.425
	HS	0	0	0	0	0	0	0	0	0	0	0.500003	0.333354	0.833377	0.333442	0.833681	1	0.5	0.333351	0.500102	0.333333	68.5353	19.2554	90.4447	105.567	62.9028	70.5646	59.686	58.1116	69.625	59.9371	294.425
M3M4M5M7M9_All	QLC	0.624875	0.612735	0.631024	0.530765	0.660794	0.638782	0.608607	0.602183	0.598446	0.56825	0.195796	0.124326	0.027381	0.043349	0.012403	0.037637	0.150617	0.092847	0.102995	0.066852	0.721951	0.758071	0.535875	0.610997	0.728289	0.70721	0.721941	0.738807	0.742802	0.710617	0.096145
	TE	40.5494	38.6779	75.5061	69.7452	48.1918	46.1166	71.9123	55.8081	60.9232	91.5173	473.439	477.988	549.648	530.853	554.647	510.122	468.654	484.973	505.587	537.482	45.5703	13.9404	56.7271	67.755	43.4211	47.4882	46.1227	39.7106	37.7011	43.738	285.884
	HS	0	0	0	0	0	0	0	0	0	0	0.40003	0.200117	0.600121	0.400124	1	0.600001	0.200087	0.400113	0.6	0.6	45.5703	13.9404	56.7271	67.755	43.4211	47.4882	46.1227	39.7106	37.7011	43.738	285.884
M1M3M4M5M7M9_All	QLC	0.559461	0.461688	0.38702	0.434762	0.683094	0.616478	0.512913	0.561708	0.529877	0.562869	0.018797	0.008772	0	0	0.007971	0.007246	0.018717	0	0	0	0.549059	0.750111	0.424601	0.390324	0.578444	0.563121	0.616638	0.542758	0.539817	0.532802	0.058946
	TE	55.7685	51.5601	123.278	84.4137	54.4796	65.9696	74.6269	81.8344	71.9508	90.1412	547.812	543.998	538.109	552.681	527.758	494.167	548.355	560.584	530.254	546.875	58.0704	17.1701	92.7088	91.7409	56.3814	59.968	59.6876	60.9792	55.8066	59.1026	276.319
	HS	0	0	0	0	0	0	0	0	0	0	0.333387	0.166669	1	0.833418	0.500064	0.83341	0.333507	1	0.666835	0.500047	58.0704	17.1701	92.7088	91.7409	56.3814	59.968	59.6876	60.9792	55.8066	59.1026	276.319
M2M3M4M5M7M9_All	QLC	0.518303	0.370686	0.451034	0.431182	0.483588	0.522587	0.434729	0.547703	0.435624	0.464453	0.008112	0	0	0.026431	0	0.009673	0.022279	0.017616	0.009587	0	0.500574	0.629641	0.243481	0.383288	0.553164	0.496957	0.569914	0.542671	0.548912	0.575497	0.03163
	TE	91.4822	55.1512	117.904	128.661	110.553	119.21	167.011	104.981	107.67	112.618	580.957	576.896	598.728	550.803	558.403	579.454	529.778	589.233	564.092	593.377	92.1238	33.2806	117.633	144.798	89.1607	96.3954	79.4694	84.1729	86.8051	73.6112	342.562
	HS	0	0	0	0	0	0	0	0	0	0	0.5	0.5	0.833333	0.166874	1	0.833352	0.333336	0.500008	0.333502	0.833345	92.1238	33.2806	117.633	144.798	89.1607	96.3954	79.4694	84.1729	86.8051	73.6112	342.562
M1M2M3M4M5M7M9_All	QLC	0.520064	0.315077	0.40211	0.413059	0.45344	0.443597	0.328488	0.463479	0.456335	0.413768	0	0	0	0	0	0	0	0	0	0	0.44076	0.653373	0.350165	0.274093	0.505744	0.461332	0.53145	0.460176	0.510054	0.485232	0.023412
	TE	96.8552	70.9052	126.324	104.479	98.2039	113.288	156.333	107.153	102.345	131.728	549.613	574.74	588.675	585.26	557.084	590.06	590.212	576.876	572.336	578.452	101.77	40.2489	133.681	154.319	103.8	103.081	91.505	105.857	96.7753	99.8433	323.74
	HS	0	0	0	0	0	0	0	0	0	0	0.857217	0.857392	0.57165	1	0.85719	0.857143	1	0.571672	0.571442	0.571554	101.77	40.2489	133.681	154.319	103.8	103.081	91.505	105.857	96.7753	99.8433	323.74
M6M7M9_All	QLC	0.967974	0.837607	0.748446	0.667326	0.670983	0.731955	0.698955	0.662142	0.71843	0.734769	0.483936	0.502755	0.507845	0.519753	0.436421	0.516514	0.500997	0.55743	0.524073	0.55273	0.705865	0.635441	0.528749	0.691628	0.705865	0.705865	0.705865	0.705865	0.705865	0.705865	0.067366
	TE	8.01103	6.31883	25.5178	30.6686	37.2266	32.3444	21.2799	33.9925	35.6855	25.9907	116.35	74.7781	101.335	101.783	136.51	77.6637	104.329	91.2937	116.567	98.3646	31.221	53.3458	32.5827	31.5379	31.2462	29.5885	28.1492	30.1662	29.4847	25.0894	204.066
	HS	0	0	0	0	0	0	0	0	0	0	0.333333	0.333333	0.001187	0.000269	0.333333	0.333333	0.001212	0.000388	0.000111	0.333333	31.221	53.3458	32.5827	31.5379	31.2462	29.5885	28.1492	30.1662	29.4847	25.0894	204.066
M1M6M7M9_All	QLC	0.819063	0.551136	0.574282	0.595125	0.701	0.666659	0.792214	0.741074	0.766258	0.732883	0.39786	0.381352	0.315735	0.246542	0.284023	0.360448	0.296851	0.308626	0.342402	0.358341	0.740758	0.721392	0.632502	0.682672	0.73863	0.746633	0.736317	0.735695	0.735695	0.746858
	TE	17.699	44.9668	71.047	67.4175	28.0747	32.3396	24.3584	22.9025	26.7965	25.9078	169.088	166.52	192.037	209.086	194.779	143.054	209.275	157.566	186.51	145.411	49.0296	39.4718	66.7547	67.1829	38.1139	36.6305	32.1722	46.3311	44.3797	37.7022
	HS	0	0	0	0	0	0	0	0	0	1e-06	1.8e-05	0.00032	0.5	4e-06	0	3e-06	0.000128	0.5	7e-05	1e-06	49.0296	39.4718	66.7547	67.1829	38.1139	36.6305	32.1722	46.3311	44.3797	37.7022
M2M6M7M9_All	QLC	0.674029	0.603947	0.555173	0.677494	0.750215	0.711404	0.766311	0.696606	0.703185	0.73925	0.249762	0.366508	0.244482	0.179545	0.272954	0.311712	0.287389	0.132822	0.297717	0.325732	0.812364	0.807383	0.662767	0.576208	0.807855	0.791989	0.824233	0.797311	0.803863	0.747089	0.252748
	TE	43.6902	26.7078	72.9675	69.0119	69.4128	66.7629	66.5044	67.5151	70.778	55.9062	219.106	142.121	256.479	238.175	182.808	206.543	210.478	272.82	219.368	191.835	19.5364	26.1779	44.0831	69.9942	24.2219	31.5256	10.6675	30.3094	24.0827	20.8935	148.933
	HS	0	0	0	0	0	0	0	0	0	0	0.5	0	0.250001	0.5	0.5	0.250003	0.250205	0.250005	0.250014	0.000361	19.5364	26.1779	44.0831	69.9942	24.2219	31.5256	10.6675	30.3094	24.0827	20.8935	148.933
M1M2M6M7M9_All	QLC	0.523353	0.573214	0.518815	0.565976	0.718665	0.726326	0.581948	0.60921	0.651386	0.709644	0.021378	0.200912	0.039138	0.035103	0.053102	0.113726	0.036704	0.046842	0.126459	0.115638	0.590618	0.831182	0.517898	0.562288	0.693621	0.707025	0.749301	0.681434	0.649086	0.679512	0.11186
	TE	52.1977	19.0729	103.654	133.529	65.0368	74.5415	54.234	80.0991	84.1921	44.0731	318.965	224.649	334.514	336.585	277.365	300.77	294.832	306.989	253.191	263.05	48.9318	26.9231	74.3901	93.2903	49.1734	52.6232	48.3207	53.2317	55.2329	54.5101	186.846
	HS	0	0	0	0	0	0	0	0	0	0	1	7e-06	0.600413	0.800112	0.4	0.200131	7.6e-05	0.000277	0.200014	0.200063	48.9318	26.9231	74.3901	93.2903	49.1734	52.6232	48.3207	53.2317	55.2329	54.5101	186.846
M3M6M7M9_All	QLC	0.906661	0.703582	0.821183	0.772443	0.897958	0.836375	0.887867	0.850431	0.766413	0.795131	0.313783	0.295226	0.154386	0.231817	0.326875	0.197925	0.308668	0.313426	0.31952	0.348538	0.790823	0.807383	0.663768	0.740606	0.792853	0.788617	0.789784	0.781732	0.793062	0.771442	0.28296
	TE	20.4959	25.0988	42.232	63.2319	28.432	21.1246	31.8085	40.733	65.853	50.0924	197.596	182.88	246.179	257.481	224.486	243.793	172.586	190.238	204.177	208.639	26.6028	25.6475	52.846	46.9972	25.4387	31.2986	26.4054	25.7576	26.9866	29.2831	151.946
	HS	0	0	0	0	0	0	0	0	0	0	0	3e-06	0.500001	0.500001	0	4e-06	0	3e-05	5e-06	2.6e-05	26.6028	25.6475	52.846	46.9972	25.4387	31.2986	26.4054	25.7576	26.9866	29.2831	151.946
M1M3M6M7M9_All	QLC	0.686099	0.490495	0.484949	0.573782	0.673595	0.744503	0.581465	0.651489	0.516477	0.537265	0.118061	0.05489	0.04825	0.03476	0.096425	0.055991	0.03494	0.084335	0.054579	0.084672	0.60261	0.833819	0.503912	0.564639	0.604808	0.620181	0.682383	0.561523	0.592205	0.537086
	TE	44.1602	34.355	118.656	125.978	77.0399	65.6925	50.6579	52.2223	69.7045	61.516	263.315	314.072	352.905	324.372	278.464	271.412	324.978	235.567	286.912	257.915	65.0726	34.8643	97.4947	89.3304	61.8525	56.7182	60.0729	71.0031	68.3533	66.8155
	HS	0	0	1.7e-05	0	0	0	0	0	0	0	4e-06	0.600007	0.600081	0.40008	7e-06	2.4e-05	0.60002	2e-06	0.200029	7e-06	65.0726	34.8643	97.4947	89.3304	61.8525	56.7182	60.0729	71.0031	68.3533	66.8155
M2M3M6M7M9_All	QLC	0.584306	0.450253	0.480833	0.483104	0.625156	0.579051	0.685197	0.488414	0.541197	0.645381	0.033086	0.06395	0.036813	0.008929	0.030655	0.067364	0.037599	0.029342	0.071119	0.032975	0.612006	0.645871	0.537358	0.520856	0.622951	0.625133	0.639706	0.628998	0.597038	0.618217
	TE	109.388	49.8802	116.554	153.71	110.588	115.016	93.5939	114.088	111.29	72.4942	346.242	293.55	372.826	393.484	359.915	351.992	317.744	378.831	369.815	367.056	65.0935	46.2582	88.2205	120.798	60.5472	58.7216	53.0582	60.3537	63.0466	59.7941
	HS	0	0	0	1.9e-05	0	0	0	1e-06	7e-06	0	6.7e-05	2e-06	1	1	0.800049	0.200008	0.400155	0.800028	0.600001	1	65.0935	46.2582	88.2205	120.798	60.5472	58.7216	53.0582	60.3537	63.0466	59.7941
M1M2M3M6M7M9_All	QLC	0.57066	0.561565	0.422562	0.47754	0.463711	0.456347	0.55704	0.480228	0.5387	0.43829	0.020111	0	0	0.016082	0	0.008351	0.008696	0	0.010776	0.013393	0.462752	0.684296	0.276457	0.370478	0.461939	0.469158	0.55493	0.459569	0.451953	0.522336	0.060526
	TE	108.542	61.0579	146.201	160.953	118.821	122.171	104.408	140.576	135.734	137.013	381.579	377.719	371.93	396.164	407.253	385.439	412.619	386.138	369.876	403.098	95.043	83.8704	132.283	151.621	100.306	105.637	86.4874	105.803	93.8599	89.8442	229.522
	HS	0	0	0	1e-06	0	0	0	0	0	0	0.333433	0.833347	0.833371	0.833413	1	0.666873	0.500084	0.833417	0.333587	0.833386	95.043	83.8704	132.283	151.621	100.306	105.637	86.4874	105.803	93.8599	89.8442	229.522
M4M6M7M9_All	QLC	0.765589	0.849068	0.713998	0.695227	0.696498	0.604746	0.848071	0.734038	0.694957	0.641003	0.13308	0.243404	0.175259	0.13308	0.195425	0.133588	0.156638	0.155516	0.15784	0.153613	0.71384	0.696848	0.613707	0.590101	0.705834	0.70437	0.715733	0.740229	0.740229	0.738782
	TE	29.7097	8.01103	49.503	59.7819	48.0879	72.6629	62.0098	38.1275	45.7637	61.9657	310.042	293.124	290.488	373.75	326.923	309.899	330.098	339.974	377.056	314.821	46.1486	89.9688	71.171	62.3588	42.4351	43.2327	36.2108	39.6292	39.6292	36.8238
	HS	0	0	0	0	0	0	0	0	0	0	0.750084	0.250211	2.3e-05	1	0.50009	0.500111	0.50012	0.75	0.250223	0.50001	46.1486	89.9688	71.171	62.3588	42.4351	43.2327	36.2108	39.6292	39.6292	36.8238
M1M4M6M7M9_All	QLC	0.613162	0.83122	0.357625	0.594933	0.604317	0.662627	0.687862	0.683606	0.678013	0.634212	0.24209	0.029493	0.032077	0.078345	0.127871	0.083549	0.126085	0.096213	0.036924	0.091625	0.669747	0.6733	0.474878	0.566823	0.672849	0.662422	0.657712	0.659594	0.674177	0.677573	0.153038
	TE	45.1348	14.1612	108.273	84.1803	38.7184	49.8187	52.8561	37.7184	47.7497	55.1835	361.675	397.742	400.827	398.155	373.326	373.409	378.741	355.293	394.258	339.603	76.7144	77.5505	110.615	102.918	65.314	63.7325	62.6286	72.3429	75.0856	57.1317	232.496
	HS	0	0	0	0	0	0	0	0	0	0	0.2	0.600212	0.8	0.6	0.6	0.400292	0.400077	0.6	0.600294	0.6	76.7144	77.5505	110.615	102.918	65.314	63.7325	62.6286	72.3429	75.0856	57.1317	232.496
M2M4M6M7M9_All	QLC	0.625285	0.566977	0.463716	0.552071	0.602807	0.624448	0.664981	0.610206	0.590299	0.72675	0.01007	0.053889	0.018425	0.049668	0.106219	0.019827	0.082078	0.026738	0.030726	0.046378	0.678095	0.733597	0.491196	0.475879	0.662057	0.616265	0.646488	0.666067	0.673719	0.692438
	TE	88.9863	32.2744	116.05	129.589	97.5156	94.8344	117.591	107.61	97.7831	96.0441	404.941	372.165	417.485	381.872	374.074	392.995	367.033	356.713	361.602	391.128	60.2852	39.6264	93.8705	108.343	67.8619	74.5463	57.7323	78.8888	72.0409	59.3094
	HS	0	0	0	0	0	0	0	0	0	0	0.800001	0.600005	0.800033	0.600394	0.40006	0.800112	0.400116	1	0.400206	0.400028	60.2852	39.6264	93.8705	108.343	67.8619	74.5463	57.7323	78.8888	72.0409	59.3094
M1M2M4M6M7M9_All	QLC	0.593171	0.545744	0.418604	0.44141	0.600033	0.624104	0.494763	0.597463	0.608488	0.672772	0.032694	0.030239	0	0.007692	0.042318	0.014005	0.016437	0.00646	0.008495	0.011025	0.595111	0.745802	0.38798	0.420796	0.596755	0.56892	0.649847	0.5566	0.609093	0.630745	0.060884
	TE	79.7612	34.135	115.334	124.322	90.3117	90.1392	96.9356	87.9805	97.6434	93.1996	404.968	411.586	444.1	437.513	432.388	415.909	420.955	452.551	353.786	368.728	83.8823	39.616	104.612	120.431	76.4681	69.5112	67.035	73.4335	87.653	75.2712	248.94
	HS	0	0	0	0	0	0	0	0	0	0	0.166825	0.333772	1	0.833457	0.333495	0.666667	0.333398	0.500171	0.666714	0.500108	83.8823	39.616	104.612	120.431	76.4681	69.5112	67.035	73.4335	87.653	75.2712	248.94
M3M4M6M7M9_All	QLC	0.704321	0.529682	0.545013	0.555619	0.757951	0.700583	0.692524	0.755042	0.675805	0.836258	0.044814	0.113486	0.030421	0.027717	0.02609	0.044714	0.177624	0.017108	0.053945	0.098068	0.721656	0.749243	0.526421	0.67833	0.799641	0.696465	0.735147	0.731693	0.730957	0.708675
	TE	40.4435	38.2589	91.6083	95.7115	51.2	74.208	68.9642	57.4968	91.926	58.9809	368.668	346.055	351.357	403.982	373.598	431.031	353.133	432.283	418.538	406.783	51.9813	28.5289	81.3138	69.0011	44.9126	49.6666	43.2073	50.3716	46.5037	56.303
	HS	0	0	0	0	0	0	0	0	0	0	0.6	0.400095	0.600078	0.600006	0.600075	0.600062	0.400012	1	0.6	0.600043	51.9813	28.5289	81.3138	69.0011	44.9126	49.6666	43.2073	50.3716	46.5037	56.303
M1M3M4M6M7M9_All	QLC	0.701502	0.541572	0.456727	0.359426	0.639857	0.63019	0.611111	0.628176	0.54605	0.563523	0.029598	0.029211	0.007331	0	0	0.020331	0.031439	0.024119	0.02004	0.018872	0.542031	0.737969	0.435263	0.465583	0.588407	0.602506	0.637884	0.54073	0.549858	0.521972	0.089022
	TE	65.5927	59.44	129.768	113.007	88.5905	84.7486	80.6636	99.6018	104.089	88.3523	388.637	352.674	430.764	450.647	438.151	384.38	404.376	427.418	428.258	398.967	67.237	50.5663	117.767	101.677	66.339	67.6484	63.6729	69.8232	68.8105	81.3519	240.367
	HS	0	0	0	0	0	0	0	0	0	0	0.333334	0.166677	0.666707	0.500243	0.666916	0.166733	0.333334	0.333388	0.5	0.333347	67.237	50.5663	117.767	101.677	66.339	67.6484	63.6729	69.8232	68.8105	81.3519	240.367
M2M3M4M6M7M9_All	QLC	0.653456	0.548689	0.413556	0.417768	0.484905	0.481993	0.503733	0.496298	0.547443	0.6115	0.055543	0.04946	0.017398	0.011403	0.008942	0.014878	0.023828	0.021675	0	0	0.520334	0.611079	0.333721	0.384093	0.535433	0.492203	0.55664	0.542554	0.532476	0.532181	0.065559
	TE	98.6784	38.849	128.537	147.165	143.29	139.131	145.176	112.776	126.84	104.028	486.764	367.364	482.035	450.638	480.037	462.365	502.073	494.826	509.109	439.496	104.52	52.8642	129.378	146.01	99.3882	106.064	80.2647	92.3556	101.09	86.7201	249.053
	HS	0	0	0	1e-06	0	3.5e-05	1.2e-05	0	0	0	0.333338	0.166671	1	1	0.667065	0.666667	0.166756	0.667091	1	0.500076	104.52	52.8642	129.378	146.01	99.3882	106.064	80.2647	92.3556	101.09	86.7201	249.053
M1M2M3M4M6M7M9_All	QLC	0.558237	0.60548	0.351023	0.475391	0.440748	0.385934	0.446141	0.397069	0.381432	0.460386	0.00737	0.007481	0	0	0	0	0	0.006336	0	0	0.44857	0.637463	0.365524	0.290436	0.495041	0.473853	0.53031	0.463905	0.499523	0.459688	0.016922
	TE	108.876	62.263	163.253	127.366	140.959	142.512	144.644	138.289	150.853	116.771	459.601	481.789	474.103	499.542	480.941	486.261	491.966	482.6	453.865	464.643	112.209	57.2811	155.822	161.655	110.178	113.052	97.7795	115.239	105.911	102.014	266.625
	HS	0	0	0	0	0.142857	0	8e-06	0	0	0	0.428618	0.428621	1	1	1	0.857149	0.571433	0.85722	0.714287	0.428681	112.209	57.2811	155.822	161.655	110.178	113.052	97.7795	115.239	105.911	102.014	266.625
M5M6M7M9_All	QLC	0.698931	0.62071	0.688027	0.587615	0.571099	0.431402	0.522264	0.623919	0.6237	0.448325	0.146812	0.275025	0.224427	0.223859	0.21942	0.179686	0.167043	0.242011	0.168228	0.197948
	TE	41.5309	22.6783	57.8663	60.6225	66.1196	67.8833	76.4796	74.4193	72.3593	88.0869	417.188	274.218	363.054	332.832	345.618	356.484	307.717	324.996	363.645	341.112
	HS	0	0	0	0	0	0	0	0	0	0	0.250027	0.25	0.25	0.25	0.250001	0.25	0.25	0.25	0.250002	0.25
M1M5M6M7M9_All	QLC	0.666058	0.556083	0.41832	0.516089	0.602781	0.54459	0.450087	0.545127	0.516372	0.439212	0.16881	0.163393	0.115089	0.119201	0.152028	0.027864	0.083061	0.139462	0.086555	0.148388
	TE	28.642	15.5689	69.3373	74.3671	46.3803	46.3069	57.254	58.6675	60.7652	64.9639	415.156	329.384	423.748	388.554	342.974	417.489	391.356	380.572	445.703	361.895
	HS	0	0	0	0	0	0	0	0	0	0	0.200027	0.000107	0.400007	6.4e-05	0.200038	0.800002	0.600027	0.4	0.60001	0.000102
M2M5M6M7M9_All	QLC	0.560236	0.385827	0.397822	0.492502	0.64477	0.556282	0.502118	0.528267	0.532196	0.490818	0.20233	0.229212	0.172939	0.196643	0.212232	0.220408	0.212515	0.219872	0.213747	0.160164	0.63978	0.703026	0.459175	0.39103	0.641826	0.633191	0.639002	0.612418	0.622627	0.637206
	TE	35.8951	30.7954	58.757	63.9944	51.8993	50.5428	73.1333	59.5499	60.6375	67.7637	314.31	311.199	344.89	346.995	276.505	307.831	337.797	345.611	296.37	390.107	24.195	17.9265	43.2023	61.2098	22.4966	26.6906	28.1002	29.1924	28.865	20.8555
	HS	0	0	0	0	0	0	0	0	0	0	0.6	0.4	0.6	0.20034	0.4	0.400083	0.400002	0.6	0.400038	0.400172	24.195	17.9265	43.2023	61.2098	22.4966	26.6906	28.1002	29.1924	28.865	20.8555
M1M2M5M6M7M9_All	QLC	0.627519	0.46065	0.481901	0.462242	0.476634	0.529036	0.299	0.511544	0.437138	0.487316	0.086195	0.06375	0.043677	0.081422	0.050019	0	0.107465	0.12253	0.081833	0.07589	0.422352	0.622962	0.372036	0.426723	0.51004	0.577593	0.628037	0.486493	0.465045	0.511814
	TE	34.5436	39.9384	76.7826	95.8294	47.5762	47.4531	52.5087	56.053	60.4353	59.6603	364.765	420.15	359.16	374.672	392.608	422.328	356.325	340.267	392.933	374.642	40.5892	21.2918	59.1839	75.885	43.1469	41.6413	42.2889	40.5107	41.2747	33.2708
	HS	0	0	0	0	0	0	0	0	0	0	0.5	0.500018	0.5	0.333533	0.500008	0.667003	0.333338	0.333339	0.166667	0.333334	40.5892	21.2918	59.1839	75.885	43.1469	41.6413	42.2889	40.5107	41.2747	33.2708
M3M5M6M7M9_All	QLC	0.643161	0.547038	0.485903	0.564867	0.639604	0.588938	0.582724	0.655243	0.620085	0.528813	0.208707	0.228532	0.230406	0.175595	0.20351	0.236399	0.157186	0.252385	0.24127	0.204902	0.622547	0.703026	0.508314	0.580848	0.622646	0.615995	0.618621	0.612179	0.621243	0.612083
	TE	32.0928	28.1676	37.7792	60.5254	38.3501	41.6837	54.7386	34.8837	41.9036	69.9606	303.323	308.647	305.138	322.617	317.529	257.443	320.281	325.786	293.145	354.088	27.2597	17.9265	42.4607	47.8249	26.6021	29.664	29.3128	24.5511	23.7239	23.4981
	HS	0	0	0	0	0	0	0	0	0	0	0.400018	0.200073	0.400002	0.200002	0.400001	0.200072	0.6	0.400017	0.400067	0.400061	27.2597	17.9265	42.4607	47.8249	26.6021	29.664	29.3128	24.5511	23.7239	23.4981
M1M3M5M6M7M9_All	QLC	0.499895	0.473583	0.477935	0.482254	0.573122	0.608961	0.414555	0.560668	0.509296	0.364307	0.076404	0.064732	0.038029	0.091842	0.036607	0.019939	0.073732	0.099659	0.069558	0.064211	0.491167	0.592271	0.411536	0.449236	0.524195	0.390349	0.530698	0.396453	0.3951	0.401761	0.061241
	TE	43.0617	52.2746	68.4485	77.7116	54.4444	48.3291	53.9053	46.6598	47.9582	70.4362	373.091	347.804	409.744	337.218	375.144	409.896	374.644	374.285	384.999	400.161	49.0077	22.5112	72.0771	71.4748	46.9659	45.3945	46.6966	53.8516	51.7289	48.986	235.912
	HS	0	0	0	0	0	0	0	0	0	0	0.333334	0.333343	0.5	0.333351	0.500039	0.33339	0.333338	0.33335	0.5	0.333334	49.0077	22.5112	72.0771	71.4748	46.9659	45.3945	46.6966	53.8516	51.7289	48.986	235.912
M2M3M5M6M7M9_All	QLC	0.436363	0.31065	0.321671	0.378227	0.493537	0.445067	0.503969	0.449466	0.462079	0.51748	0.076719	0.038101	0.047878	0.018864	0.054495	0.072181	0.064024	0.085293	0.026381	0.023304	0.439056	0.553748	0.30315	0.363541	0.443983	0.430443	0.516608	0.444665	0.431171	0.439701	0.036765
	TE	72.7078	57.8562	95.2806	106.418	80.698	77.9782	69.5197	85.7524	79.3427	87.9673	396.454	414.68	426.242	427.55	442.672	417.066	416.997	388.807	410.648	415.192	49.1918	41.66	63.6375	95.5229	48.5257	51.0739	46.2789	47.2118	47.2323	42.5096	269.89
	HS	0	0	0	0	0	0	0	0	0	0	0.333334	0.33334	0.333358	0.166869	0.333514	0.333333	0.333396	0.5	0.333414	0.333333	49.1918	41.66	63.6375	95.5229	48.5257	51.0739	46.2789	47.2118	47.2323	42.5096	269.89
M1M2M3M5M6M7M9_All	QLC	0.47057	0.395556	0.277507	0.388519	0.425491	0.375548	0.382192	0.424571	0.456181	0.407872	0.008131	0.017107	0.014047	0.007096	0.009798	0	0.007765	0	0	0	0.382762	0.515474	0.299936	0.26368	0.388791	0.388061	0.40478	0.34718	0.384821	0.39355	0.064077
	TE	84.8313	48.9944	120.39	117.91	94.5211	103.683	75.4212	92.732	93.8907	79.694	454.461	404.733	430.247	461.467	444.899	460.888	455.493	451.341	462.056	443.89	74.9336	40.1644	90.2608	119.284	70.6644	74.2192	66.4034	80.769	71.4787	64.3379	252.894
	HS	0	0	0	0	0	0	0	0	0	0	0.714286	0.285756	0.285862	0.571486	0.714304	1	0.714368	1	0.857146	0.285891	74.9336	40.1644	90.2608	119.284	70.6644	74.2192	66.4034	80.769	71.4787	64.3379	252.894
M4M5M6M7M9_All	QLC	0.713731	0.797224	0.643135	0.495093	0.503079	0.465911	0.549687	0.515569	0.507583	0.622822	0.13168	0.167782	0.081763	0.090421	0.03753	0.129084	0.142471	0.177204	0.162301	0.135345	0.508397	0.456688	0.560465	0.362393	0.499758	0.490069	0.507646	0.529509	0.529509	0.528351	0.054422
	TE	36.599	31.3516	46.9719	63.8484	67.3666	65.1582	97.7623	79.2545	79.5141	98.2047	487.177	489.25	536.319	486.736	497.649	499.984	469.917	527.912	533.53	451.541	41.4993	61.049	44.0021	48.4265	38.8783	42.0427	32.2047	35.689	35.4019	35.4992	338.658
	HS	0	0	0	0	0	0	0	0	0	0	0.6	0.400048	0.6	0.6	0.400063	0.200043	9e-05	4.6e-05	0.200079	0.200001	41.4993	61.049	44.0021	48.4265	38.8783	42.0427	32.2047	35.689	35.4019	35.4992	338.658
M1M4M5M6M7M9_All	QLC	0.588624	0.733181	0.536369	0.473318	0.570031	0.489016	0.513523	0.587715	0.590411	0.41485	0.075427	0.040692	0.011956	0.024451	0.070389	0.012319	0.072516	0.073329	0.060294	0.09803	0.567842	0.536977	0.444851	0.47922	0.564327	0.525957	0.536605	0.559038	0.565233	0.556562	0.051792
	TE	32.2248	22.4188	49.9025	81.8909	47.9651	58.8248	74.1595	55.4673	56.8433	80.1999	504.138	516.956	536.643	486.77	505.802	532.157	535.676	487.131	509.695	478.999	54.4573	54.7003	83.5472	74.7726	46.2577	50.9303	47.6058	55.1202	56.6806	47.3723	302.56
	HS	0	0	0	0	0	0	0	0	0	0	0.500014	0.333533	0.833336	0.333396	0.33351	0.833345	0.500028	0.500003	0.333456	0.166731	54.4573	54.7003	83.5472	74.7726	46.2577	50.9303	47.6058	55.1202	56.6806	47.3723	302.56
M2M4M5M6M7M9_All	QLC	0.519331	0.479899	0.399429	0.446906	0.464833	0.612577	0.448918	0.409427	0.453834	0.503047	0.09444	0	0.014888	0.01377	0.010031	0.043111	0.007622	0.038355	0.032472	0.010145	0.55368	0.612793	0.405413	0.388735	0.541769	0.503947	0.547821	0.549157	0.540871	0.568283
	TE	64.4116	28.6397	92.6202	71.9352	70.8046	69.1245	87.0694	84.3923	85.1028	90.9939	448.193	454.895	474.084	498.954	484.235	453.321	407.512	419.88	472.926	463.236	52.1138	27.6652	69.5536	83.0129	53.2861	55.8787	46.2776	57.4952	55.7937	45.971
	HS	0	0	0	0	0	0	0	0	0	0	0.333346	1	0.833339	0.500004	0.666724	0.666676	0.500038	0.666667	0.333346	0.500002	52.1138	27.6652	69.5536	83.0129	53.2861	55.8787	46.2776	57.4952	55.7937	45.971
M1M2M4M5M6M7M9_All	QLC	0.445667	0.436051	0.287239	0.397618	0.489418	0.507671	0.387039	0.534051	0.471708	0.549945	0.008275	0	0.01322	0	0	0	0	0	0.013393	0.017	0.509123	0.658867	0.372063	0.341116	0.51286	0.420337	0.549042	0.500992	0.52361	0.534532
	TE	55.9462	43.9137	102.37	94.9869	67.2215	77.194	90.4134	64.546	81.2528	80.0892	471.35	457.302	474.962	483.063	492.007	488.298	487.358	495.364	455.374	475.957	64.4103	25.1141	80.5072	92.6156	57.5273	57.7851	55.0962	57.9826	69.22	55.9596
	HS	0	0	0	0	0	0	0	0	0	0	0.42858	0.428584	0.714329	0.714347	0.857143	0.857616	0.571504	1	0.428602	0.571429	64.4103	25.1141	80.5072	92.6156	57.5273	57.7851	55.0962	57.9826	69.22	55.9596
M3M4M5M6M7M9_All	QLC	0.575962	0.438572	0.405955	0.49333	0.518093	0.421667	0.536952	0.550167	0.5593	0.57669	0.029821	0	0.039259	0.032732	0.027313	0.035227	0.0523	0.016667	0.036754	0.009074	0.592954	0.616082	0.420396	0.506163	0.605465	0.567972	0.601618	0.596342	0.597941	0.584692	0.037884
	TE	40.387	28.929	89.9955	65.068	57.4737	61.8094	59.2619	57.8096	65.7434	65.6853	496.519	438.147	442.051	447.116	453.45	428.077	465.971	494.84	452.429	461.398	43.7475	23.8108	63.9094	59.6392	37.4488	42.2128	40.6679	41.8419	39.291	39.1922	257.773
	HS	0	0	0	0	0	0	0	0	0	0	0.66668	1	0.500236	0.33338	0.666667	0.33344	0.333384	0.500022	0.666667	0.666667	43.7475	23.8108	63.9094	59.6392	37.4488	42.2128	40.6679	41.8419	39.291	39.1922	257.773
M1M3M4M5M6M7M9_All	QLC	0.570596	0.443021	0.413288	0.321073	0.496562	0.45155	0.552111	0.551652	0.469257	0.472753	0	0	0	0	0.007664	0.015526	0	0	0	0	0.455585	0.629544	0.357365	0.331296	0.460405	0.446026	0.521553	0.457351	0.456009	0.444111	0.01192
	TE	50.146	47.5115	101.732	78.2758	60.9956	71.0078	73.6133	70.1664	80.2625	90.2885	476.562	478.833	465.031	502.244	460.611	478.323	456.098	482.202	516.665	465.04	54.4614	25.039	84.984	80.2106	53.6522	54.0163	56.172	57.3137	55.0259	61.3559	287.824
	HS	0	0	0	0	0	0	0	0	0	0	0.428578	0.571432	0.714366	1	0.428833	0.571608	0.428601	1	1	0.285935	54.4614	25.039	84.984	80.2106	53.6522	54.0163	56.172	57.3137	55.0259	61.3559	287.824
M2M3M4M5M6M7M9_All	QLC	0.5308	0.419303	0.384722	0.348682	0.429077	0.401686	0.381738	0.430458	0.437342	0.397068	0	0	0	0.012155	0	0	0	0.025274	0	0	0.417028	0.526297	0.206608	0.322621	0.458804	0.410254	0.474917	0.462761	0.469713	0.368392	0.021702
	TE	80.9145	47.6725	106.379	112.904	102.472	109.115	145.932	95.3441	97.5224	95.755	512.581	485.09	500.079	517.945	523.079	537.938	525.782	495.431	540.229	527.36	79.3504	37.3077	104.867	115.969	76.7397	80.0228	67.0374	74.3641	74.8953	61.7346	300.54
	HS	0	0	0	0	0	0	0	0	0	0	0.571432	0.428582	0.857247	0.714359	0.714522	0.571469	0.857288	0.428572	0.571487	0.857151	79.3504	37.3077	104.867	115.969	76.7397	80.0228	67.0374	74.3641	74.8953	61.7346	300.54
M1M2M3M4M5M6M7M9_All	QLC	0.403742	0.370764	0.326694	0.41127	0.428511	0.375509	0.389619	0.397072	0.393631	0.312744	0	0	0	0	0	0	0	0	0	0	0.299245	0.55998	0.229226	0.237896	0.430883	0.317766	0.452599	0.395739	0.432634	0.422712	0.009534
	TE	89.2508	54.5653	129.019	101.315	99.3803	100.192	126.397	96.8032	103.454	122.689	535.084	506.171	522.533	509.875	524.818	509.447	524.206	519.788	514.785	505.548	88.6831	41.3461	123.5	127.751	87.949	89.2019	79.2589	93.8322	83.5655	78.5713	307.554
	HS	0	0	0	0	0	0	0	0	0	0	0.500105	1	0.750051	0.875033	0.501082	0.875075	0.750323	1	0.875057	1	88.6831	41.3461	123.5	127.751	87.949	89.2019	79.2589	93.8322	83.5655	78.5713	307.554
M8M9_All	QLC	0.903766	0.902083	0.903766	0.903766	0.992228	0.903766	0.987047	0.987047	0.989637	0.984456	0.647707	0.403766	0.519303	0.673915	0.637754	0.591488	0.519708	0.439339	0.605511	0.676923	0.903766	0.903766	0.903766	0.895883	0.903766	0.903766	0.903766	0.903766	0.903766	0.903766	0.431544
	TE	48.9881	99.8826	59.3584	84.8582	17.0956	54.1863	27.8934	27.8934	22.5231	33.2189	462.942	621.951	563.887	395.951	353.602	445.849	472.402	629.964	455.785	361.001	157.899	353.706	114.703	162.576	153.197	153.197	171.851	181.02	207.85	233.57	464.381
	HS	0	0	0	0	0	0	0	0	0	0	0	0	0	0	0	0	0	1	0	0	157.899	353.706	114.703	162.576	153.197	153.197	171.851	181.02	207.85	233.57	464.381
M1M8M9_All	QLC	0.765151	0.916667	0.715589	0.691085	0.952619	0.96777	0.977664	0.66474	0.66474	0.818028	0.437929	0.38501	0.380413	0.283717	0.415467	0.463933	0.393483	0.394356	0.436708	0.431669	0.843223	0.815552	0.575539	0.833436	0.881883	0.894911	0.89067	0.839494	0.83911	0.816732	0.316153
	TE	17.4743	10.9599	54.3048	129.052	9.25821	9.25821	43.846	33.455	36.121	30.0349	536.679	515.093	450.72	567.069	511.685	405.286	476.593	470.764	442.084	356.876	123.352	180.593	193.82	133.319	98.9965	92.4354	87.3227	128.772	125.693	139.913	337.142
	HS	0	0	0	0	0	0	0	0	0	0	0.333333	0.333333	0	0	0	0	6.2e-05	0.333333	1.3e-05	0	123.352	180.593	193.82	133.319	98.9965	92.4354	87.3227	128.772	125.693	139.913	337.142
M2M8M9_All	QLC	0.893278	0.666667	0.832756	0.791426	0.882911	0.876421	0.928241	0.885586	0.893278	0.9004	0.462802	0.493452	0.413812	0.478339	0.459164	0.454833	0.200911	0.525648	0.484666	0.479302	0.95577	0.852632	0.590433	0.681571	0.974512	0.969328	0.984506	0.950286	0.962311	0.973756	0.309287
	TE	27.2572	21.5746	50.101	79.0417	48.0787	46.9264	28.9971	35.5801	38.229	38.3198	311.087	330.073	397.058	296.916	369.62	282.978	440.171	304.747	364.439	339.24	11.5433	43.2481	61.0592	61.0609	23.0143	20.1622	18.4694	24.986	22.6637	8.33895	202.573
	HS	0	0	0	0	0	0	0	0	0	0	0.333333	0.333333	0.000114	0	0.333333	0.333333	0.333334	0.000328	0.333333	0.333333	11.5433	43.2481	61.0592	61.0609	23.0143	20.1622	18.4694	24.986	22.6637	8.33895	202.573
M1M2M8M9_All	QLC	0.812071	0.769097	0.569928	0.698349	0.732499	0.810815	0.773255	0.724267	0.74206	0.767451	0.295376	0.227323	0.159547	0.152798	0.107694	0.196175	0.169055	0.213502	0.192087	0.21641	0.707785	0.950016	0.449256	0.650186	0.771785	0.810984	0.851101	0.764121	0.728071	0.823181	0.233531
	TE	61.7656	23.2138	104.162	119.804	85.9303	74.5643	67.5804	79.5857	75.2707	61.3842	380.719	356.831	473.633	407.453	450.109	407.135	428.195	415.135	431.473	448.551	60.6489	23.0492	110.965	111.229	58.6943	58.6816	57.9761	66.4928	68.3817	52.7293	259.56
	HS	0	0	0	0	0	0	0	0	0	0	3.6e-05	0	0.250216	0.000139	0.250096	0.25	0.25	0.000216	0.25	0.250001	60.6489	23.0492	110.965	111.229	58.6943	58.6816	57.9761	66.4928	68.3817	52.7293	259.56
M3M8M9_All	QLC	0.895301	0.833333	0.844622	0.849811	0.929379	0.922078	0.923729	0.922078	0.940678	0.951977	0.478929	0.522674	0.539251	0.491387	0.484581	0.573889	0.50366	0.519527	0.464472	0.447244	0.934911	0.930508	0.826673	0.835702	0.942262	0.949279	0.944076	0.932876	0.943354	0.942983
	TE	29.2658	12.7695	51.5046	45.7837	19.2532	30.8112	25.1404	23.6884	20.7447	19.2532	371.895	367.956	272.877	293.815	383.1	317.487	266.405	260.174	269.04	390.052	35.058	41.4146	44.0837	57.8673	27.0364	23.4009	43.4231	26.7636	25.1313	47.682
	HS	0	0	0	0	0	0	0	0	0	0	1.5e-05	0.333333	0.333333	4e-06	0.000238	4e-06	0.333333	1.3e-05	0.333333	0.333333	35.058	41.4146	44.0837	57.8673	27.0364	23.4009	43.4231	26.7636	25.1313	47.682
M1M3M8M9_All	QLC	0.70045	0.604301	0.654518	0.71664	0.744283	0.683352	0.687889	0.72458	0.768859	0.588524	0.274224	0.209172	0.228747	0.214309	0.230026	0.250227	0.161495	0.249678	0.194682	0.162167	0.655347	0.89923	0.543072	0.622532	0.651756	0.689771	0.759869	0.653109	0.656721	0.651046
	TE	75.1934	47.3242	115.844	107.748	87.4834	83.981	88.7586	85.0596	73.551	106.084	403.101	329.925	441.778	431.425	400.114	426.364	473.786	429.374	386.786	425.293	75.5267	39.5369	109.548	117.546	75.8881	75.3945	87.8142	83.949	84.3877	86.5133
	HS	0	0	0	0	0	0	0	0	0	0	0.25	0.000391	0.250145	0.5	0.25	0	0.25	5.8e-05	0.25	6.9e-05	75.5267	39.5369	109.548	117.546	75.8881	75.3945	87.8142	83.949	84.3877	86.5133
M2M3M8M9_All	QLC	0.636403	0.63761	0.553969	0.626251	0.647423	0.6022	0.755744	0.695002	0.666237	0.692429	0.029997	0.18256	0.121571	0.009009	0.125817	0.133476	0.143648	0.165092	0.127214	0.18688	0.679612	0.715185	0.494431	0.549803	0.685245	0.688243	0.718778	0.690109	0.688451	0.712447
	TE	115.388	74.2588	116.966	162.597	121.224	123.507	117.52	124.226	106.979	117.994	556.58	475.021	520.059	581.596	503.459	589.08	479.279	493.891	516.717	562.966	89.8823	63.9459	128.046	171.496	98.8486	85.7622	82.1514	90.9943	85.6871	78.7623
	HS	0	2e-06	0	0	0	0	0	0	0	0	0.750004	0	0.250101	1	0.250064	0.250065	0.250009	0.000156	0.250004	0.250063	89.8823	63.9459	128.046	171.496	98.8486	85.7622	82.1514	90.9943	85.6871	78.7623
M1M2M3M8M9_All	QLC	0.614248	0.528014	0.508152	0.479844	0.581826	0.610868	0.650834	0.529399	0.578568	0.647273	0.019407	0.074085	0	0.028471	0.051102	0.009657	0.010101	0	0.011111	0.040217											0.07736
	TE	135.234	86.7498	163.948	190.487	149.805	158.133	129.536	142.137	148.396	127.67	558.395	531.366	565.717	529.863	511.923	556.533	561.188	558.177	537.62	569.905											324.651
	HS	0	0	0	0	0	0	0	0	0	0	0.800028	0.400006	1	0.60074	0.400051	0.800005	0.800001	0.800045	0.6002	0.600002											324.651
M4M8M9_All	QLC	0.910656	0.92029	0.883179	0.828288	0.897468	0.888456	0.901322	0.871035	0.901322	0.90308	0.398269	0.406005	0.258926	0.401246	0.380255	0.330373	0.363183	0.418607	0.415986	0.377963	0.788767	0.616295	0.894027	0.67182	0.794519	0.752787	0.827669	0.800622	0.816037	0.817559	0.178255
	TE	30.7591	26.2696	5.76334	104.263	47.5146	56.5772	42.836	47.0939	47.6958	51.7347	623.312	613.289	733.08	647.342	614.305	738.315	757.583	594.989	625.318	694.783	96.6355	172.838	33.5413	58.2135	82.075	80.157	48.3989	93.0878	77.5531	73.0186	477.605
	HS	0	0	0	0	0	0	0	0	0	0	0	0	0.333333	0	0	2.1e-05	0	0	0	0	96.6355	172.838	33.5413	58.2135	82.075	80.157	48.3989	93.0878	77.5531	73.0186	477.605
M1M4M8M9_All	QLC	0.880112	0.869318	0.612472	0.754804	0.868748	0.874988	0.833212	0.851841	0.873111	0.859936	0.137263	0.105171	0.123875	0.249585	0.24695	0.165578	0.167066	0.204335	0.147125	0.135493											0.103113
	TE	27.7748	5.47997	136.042	109.201	41.7056	26.8086	40.1486	35.2083	34.2369	29.5576	698.286	726.357	727.651	653.984	675.436	702.955	613.078	696.66	712.02	690.822											405.387
	HS	0	0	0	0	0	0	0	0	0	0	0.5	0.5	0.5	0.5	2.6e-05	0.5	0.25	0.250001	9.2e-05	0.5											405.387
M2M4M8M9_All	QLC	0.753641	0.861556	0.594101	0.646163	0.699856	0.662546	0.685168	0.726133	0.680887	0.763454	0.270549	0.193224	0.059898	0.054543	0.051096	0.0994	0.148132	0.177765	0.165132	0.149029
	TE	90.0183	22.5683	123.39	130.799	118.085	116.057	91.4932	97.7677	96.5003	105.924	512.831	581.729	566.422	522.467	557.445	555.387	544.798	558.45	522.295	570.56
	HS	0	0	0	0	0	0	0	0	0	0	0.250003	0.5	0.750006	0.250113	0.75008	0.500006	0.5	0.5	0.5	0.5
M1M2M4M8M9_All	QLC	0.706594	0.749211	0.654865	0.627842	0.761607	0.653293	0.675348	0.80335	0.729714	0.662689	0.022438	0.02107	0.009302	0.028186	0.015222	0.043997	0.05633	0.034346	0.02782	0.046251											0.09167
	TE	69.4323	49.2801	110.989	116.525	88.1268	88.3737	92.1973	77.5646	82.8821	88.8366	561.182	549.017	582.379	595.164	587.159	568.956	477.375	526.084	566.125	510.718											304.09
	HS	0	0	0	0	0	0	0	0	0	0	0.600008	0.400052	1	0.600312	0.800204	0.2001	0.4	0.400009	0.6	0.2											304.09
M3M4M8M9_All	QLC	0.76253	0.8195	0.656227	0.772394	0.768317	0.780189	0.656064	0.757244	0.745405	0.67612	0.18613	0.267279	0.020306	0.039109	0.091655	0.058494	0.202005	0.094569	0.277967	0.193598											0.064001
	TE	78.0774	16.3113	105.564	71.0919	61.677	106.028	123.798	108.369	104.9	100.561	570.362	501.507	619.129	608.266	578.838	600.331	559.313	590.441	483.312	560.414											336.596
	HS	0	0	0	0	0	0	0	0	0	0	0.250001	0.5	0.750043	0.75	0.500002	0.500066	0.5	0.5	0.25	0.5											336.596
M1M3M4M8M9_All	QLC	0.700761	0.740275	0.565784	0.527359	0.658141	0.722447	0.695081	0.697407	0.665783	0.640681	0.066023	0.014896	0.008997	0.031134	0.047498	0	0.017094	0.030745	0	0.048188	0.671489	0.904604	0.521937	0.529558	0.655272	0.657256	0.764506	0.666018	0.712527	0.636586	0.068875
	TE	84.2634	66.4884	136.679	100.706	85.4959	87.4378	111.15	116.355	103.679	108.108	516.186	592.352	611.912	587.897	592.519	619.14	562.776	589.037	580.494	568.013	73.9809	18.9025	131.29	118.726	74.5834	70.8564	76.8281	80.4327	76.7695	94.169	324.357
	HS	0	0	0	0	0	0	0	0	0	0	0.2	0.800019	0.600036	0.400015	0.400007	1	0.200001	0.60001	0.800012	0.400019	73.9809	18.9025	131.29	118.726	74.5834	70.8564	76.8281	80.4327	76.7695	94.169	324.357
M2M3M4M8M9_All	QLC	0.718418	0.769435	0.484558	0.534974	0.623611	0.553348	0.53903	0.612183	0.63462	0.600999	0.027869	0.043472	0	0.010308	0	0	0.074389	0	0	0											0.029005
	TE	126.089	88.806	174.506	174.157	151.467	184.433	192.032	143.577	144.673	168.981	642.567	569.888	645.206	589.439	637.813	612.171	624.115	645.723	624.832	659.62											397.285
	HS	0	0	0	0	0	0	0	0	0	0	0.400073	0.200014	0.800003	0.60023	1	0.6	0.200012	0.800207	0.8	1											397.285
M1M2M3M4M8M9_All	QLC	0.612112	0.572821	0.48782	0.497661	0.557681	0.52458	0.497305	0.550395	0.597021	0.559946	0.013295	0	0	0	0	0.007333	0	0	0.02065	0											0.037322
	TE	128.444	95.4665	171.521	141.938	134.778	155.982	176.976	140.527	130.039	159.52	600.525	607.574	631.15	583.957	605.521	609.154	635.508	593.328	613.539	602.279											370.2
	HS	0	0	0	0	0	0	0	0	0	0	0.33356	0.666667	1	0.833334	0.333382	0.500266	0.666715	0.333336	0.333401	1											370.2
M5M8M9_All	QLC	0.675969	0.653058	0.55055	0.57233	0.749846	0.701026	0.690325	0.664177	0.529801	0.673646	0.145914	0.114092	0.126838	0.11194	0.133273	0.107079	0.102875	0.079854	0.057321	0.095167											0.151041
	TE	198.76	204.986	244.402	256.61	205.317	227.712	236.438	227.779	285.778	210.502	854.038	886.099	931.411	908.312	837.548	855.389	848.329	927.014	884.372	910.46											521.354
	HS	0	0	0	0	0	0	0	0	0	0	0.333481	0.66691	1	1	0.333431	0.666862	0.666688	1	1	1											521.354
M1M5M8M9_All	QLC	0.642784	0.592303	0.340871	0.6211	0.668469	0.758228	0.699366	0.569364	0.355616	0.328882	0.034008	0.030046	0.032484	0.097768	0.033496	0.038558	0.05363	0.032232	0.015173	0.062396											0.08624
	TE	138.018	97.6694	161.135	165.632	161.146	97.165	167.424	120.949	180.346	182.204	798.292	766.779	802.51	803.275	751.29	778.501	802.043	835.611	761.63	829.794											419.267
	HS	0	0	0	0	0	0	0	0	0	0	0.750008	1	0.750067	0.250069	0.500109	0.500062	0.250246	0.750121	1	0.500051											419.267
M2M5M8M9_All	QLC	0.784551	0.536935	0.551655	0.645196	0.747382	0.683655	0.743521	0.485075	0.541633	0.519038	0.244754	0.204547	0.250556	0.268278	0.248181	0.087548	0.228313	0.248362	0.258182	0.253788	0.795323	0.827895	0.438645	0.518317	0.811716	0.776593	0.807757	0.781082	0.782267	0.719172
	TE	40.1509	47.2187	74.5552	93.1276	54.8317	61.6053	66.7056	59.8716	61.1764	69.7903	504.226	562.065	433.489	478.026	545.516	535.07	499.981	534.94	511.463	453.528	58.2465	54.9089	88.1457	85.8875	56.3936	57.3025	55.2557	74.2906	69.5792	67.5826
	HS	0	0	0	0	0	0	0	0	0	0	2.1e-05	0.25	0	7.7e-05	0.5	0.500003	0.5	0.25	0.000127	2e-06	58.2465	54.9089	88.1457	85.8875	56.3936	57.3025	55.2557	74.2906	69.5792	67.5826
M1M2M5M8M9_All	QLC	0.711467	0.618544	0.482301	0.67007	0.624667	0.627557	0.637751	0.492122	0.48626	0.5568	0.055784	0.046691	0	0.034712	0.091297	0.060228	0.062897	0.041502	0	0.055629											0.195743
	TE	61.8363	66.6715	90.5727	105.835	76.9006	75.7347	70.6485	70.3541	74.5755	95.5862	534.98	508.299	576.375	556.837	515.455	494.435	486.439	527.557	502.213	476.248											264.912
	HS	0	0	0	0	0	0	0	0	0	0	0.2	0.2	0.200009	0.400006	0.200003	0.200038	0.200001	0.2	0.20006	0.2											264.912
M3M5M8M9_All	QLC	0.79892	0.703602	0.562094	0.701429	0.735131	0.75762	0.762601	0.494228	0.490686	0.759692	0.276414	0.329311	0.153128	0.239766	0.224056	0.049765	0.289244	0.262836	0.223345	0.281174
	TE	53.7435	40.1063	74.2871	85.4453	54.8051	61.3175	52.6855	51.8569	55.8122	53.6322	517.179	461.798	514.94	432.455	517.437	568.698	420.823	474.882	450.393	517.032
	HS	0	0	0	0	0	0	0	0	0	0	2.4e-05	0	0.5	0.25	0.5	0.750041	5e-06	0.5	0.250033	0.25
M1M3M5M8M9_All	QLC	0.640881	0.67126	0.455988	0.633261	0.551828	0.508741	0.556579	0.581299	0.565361	0.431157	0.026995	0.061025	0.027561	0.060959	0.074246	0.141745	0.058297	0.040506	0.069065	0.051113											0.084257
	TE	69.3902	73.43	98.6809	97.684	80.4084	86.0069	103.576	91.4903	92.6526	125.378	567.74	514.943	563.524	545.04	482.763	546.557	494.253	542.614	555.568	511.666											301.396
	HS	0	0	0	0	0	0	0	0	0	0	0.400297	0.2	0.200011	0.6	0.000109	0.200001	0.2	0.400099	0.2	0.200017											301.396
M2M3M5M8M9_All	QLC	0.556153	0.441553	0.401616	0.428784	0.553266	0.617373	0.605798	0.5548	0.510401	0.520118	0.061211	0.038972	0.04177	0.024483	0.050135	0.065951	0.014238	0.023056	0.032958	0.051199											0.070728
	TE	100.746	71.625	102.57	136.552	100.691	97.7157	121.742	120.809	107.935	127.927	596.837	567.837	603.397	582.292	601.251	579.45	606.6	581.909	627.461	554.016											328.137
	HS	0	0	0	0	0	0	0	0	0	0	0.2	0.2	0.200011	0.000123	0.200003	0.200003	0.600277	0.600031	0.4	0.4											328.137
M1M2M3M5M8M9_All	QLC	0.547374	0.493532	0.369954	0.422185	0.536919	0.503281	0.498813	0.481967	0.508749	0.453322	0.014264	0.011231	0	0	0.007902	0	0	0	0	0											0.012712
	TE	118.622	72.2323	138.666	152.548	107.347	115.756	113.844	116.022	124.082	118.969	598.656	617.41	550.476	609.417	588.547	591.368	595.771	619.035	603.747	554.735											376.66
	HS	0	0	0	0	0	0	0	0	0	0	0.333531	0.166687	0.83346	0.666734	0.333353	0.500277	1	0.833448	0.333404	0.166718											376.66
M4M5M8M9_All	QLC	0.724232	0.694672	0.607909	0.630697	0.695266	0.683809	0.662721	0.667643	0.686036	0.482457	0.01039	0.047001	0.033511	0.07232	0.024232	0.017221	0.026314	0.053659	0.035329	0.056507	0.652229	0.58	0.639198	0.441856	0.661275	0.654213	0.670656	0.669978	0.697388	0.702935	0.06201
	TE	105.12	127.339	141.958	144.189	136.82	145.326	187.365	167.547	183.018	214.211	927.979	898.923	889.314	906.751	904.428	912.39	926.747	809.37	938.303	908.415	156.346	177.77	130.388	175.248	138.03	128.739	135.502	148.732	148.581	157.038	552.66
	HS	0	0	0	0	0	0	0	0	0	0	1	0.250022	0.750094	0.250364	0.50018	1	0.750103	0.25	0.500001	0.500002	156.346	177.77	130.388	175.248	138.03	128.739	135.502	148.732	148.581	157.038	552.66
M1M4M5M8M9_All	QLC	0.597876	0.718804	0.567036	0.647699	0.662357	0.672164	0.563406	0.510114	0.50323	0.556803	0	0.020843	0.008853	0.010976	0.01513	0	0.020465	0.018477	0.012468	0	0.705398	0.682041	0.422072	0.511364	0.681461	0.660009	0.65555	0.673407	0.698333	0.679229	0.030172
	TE	76.614	87.7248	144.632	110.309	101.79	98.28	137.741	125.389	136.97	163.862	831.878	832.84	811.906	805.188	787.272	844.015	861.653	828.625	856.831	852.342	122.082	149.639	212.323	160.014	117.677	108.175	118.189	127.505	126.502	133.767	509.206
	HS	0	0	0	0	0	0	0	0	0	0	0.400004	0.400355	0.200046	0.200671	4.6e-05	0.80034	1	6e-06	0.40016	0.60006	122.082	149.639	212.323	160.014	117.677	108.175	118.189	127.505	126.502	133.767	509.206
M2M4M5M8M9_All	QLC	0.549356	0.715707	0.461349	0.468629	0.680799	0.607233	0.563831	0.562967	0.562367	0.560444	0.039471	0.046035	0	0.056562	0.028476	0.024634	0.04842	0.02064	0.036238	0.012963											0.060308
	TE	82.3339	68.7189	103.835	116.043	94.7824	101.206	119.541	102.312	100.654	118.34	575.753	608.8	616.177	646.309	651.306	656.094	631.536	591.956	637.319	627.501											369.095
	HS	0	0	0	0	0	0	0	0	0	0	0.200023	0.4	1	0.4	0.600254	0.200042	0.200001	0.400033	0.4	0.400002											369.095
M1M2M4M5M8M9_All	QLC	0.693936	0.812851	0.561307	0.528621	0.701919	0.529497	0.52354	0.621791	0.554128	0.507536	0.026875	0	0	0.010965	0	0.011199	0.009615	0.011218	0.021692	0.014983	0.65311	0.836421	0.419843	0.439535	0.545116	0.542891	0.672991	0.697836	0.679065	0.652	0.032499
	TE	76.3581	68.7414	100.474	93.4427	79.7157	81.2198	95.4785	83.2539	87.8528	98.5354	621.576	625.601	633.665	606.847	636.09	630.464	621.684	611.996	613.363	573.87	71.3794	32.1958	120.942	116.499	75.0927	81.6796	70.6101	76.493	82.329	69.6682	385.559
	HS	0	0	0	0	0	0	0	0	0	0	0.333339	1	1	0.500053	0.833369	0.666743	0.333338	0.333352	0.166809	0.333333	71.3794	32.1958	120.942	116.499	75.0927	81.6796	70.6101	76.493	82.329	69.6682	385.559
M3M4M5M8M9_All	QLC	0.726979	0.715594	0.496586	0.46661	0.680399	0.696531	0.579221	0.551767	0.564147	0.427116	0.031161	0.057098	0.012737	0.047366	0.036783	0.060225	0.026211	0.027893	0	0.047433	0.788543	0.828635	0.510027	0.606159	0.791085	0.75968	0.767191	0.798681	0.806937	0.742269	0.071266
	TE	78.8003	65.3826	92.5443	82.909	87.2624	85.7579	131.164	102.307	107.505	131.033	574.898	552.176	640.469	609.888	615.551	581.039	637.337	591.889	644.471	600.475	67.6826	43.729	94	82.8965	62.894	66.102	68.204	62.1233	62.7207	74.9475	360.309
	HS	0	0	0	0	0	0	0	0	0	0	0.4	0.200001	0.000144	0.000259	0.000233	0.2	0.400052	0.200147	1	0.4	67.6826	43.729	94	82.8965	62.894	66.102	68.204	62.1233	62.7207	74.9475	360.309
M1M3M4M5M8M9_All	QLC	0.580312	0.643075	0.447351	0.38915	0.567767	0.676597	0.588436	0.586114	0.537808	0.466155	0	0	0.008152	0.008	0	0	0	0.010386	0	0.009234											0.050563
	TE	77.436	59.5571	116.405	92.8138	83.6578	80.961	122.084	109.055	95.2961	122.261	620.06	636.515	632.468	584.45	621.71	629.519	601.101	632.442	618.569	616.676											355.239
	HS	0	0	0	0	0	0	0	0	0	0	0.333334	0.666765	0.333479	0.500097	0.666727	1	0.333335	0.333334	0.666667	0.333344											355.239
M2M3M4M5M8M9_All	QLC	0.541723	0.403838	0.313951	0.441838	0.553979	0.53364	0.454728	0.547091	0.472747	0.387674	0	0.013654	0	0	0	0.016426	0	0.025097	0	0	0.556067	0.689163	0.233934	0.395989	0.606656	0.540682	0.600945	0.593008	0.601912	0.579383	0.010958
	TE	104.605	60.5029	131.865	138.893	129.829	135.994	168.916	129.444	119.515	148.743	659.506	684.26	659.486	650.803	663.119	628.169	654.353	643.91	655.705	666.209	105.459	51.0875	145.303	154.965	101.122	109.248	97.7149	99.9767	105.171	92.8246	426.849
	HS	0	0	0	0	0	0	0	0	0	0	0.166786	0.333396	1	0.666685	0.500087	0.333339	0.333376	0.333333	0.333363	0.666671	105.459	51.0875	145.303	154.965	101.122	109.248	97.7149	99.9767	105.171	92.8246	426.849
M1M2M3M4M5M8M9_All	QLC	0.560067	0.454354	0.382885	0.410876	0.540778	0.500705	0.427198	0.491518	0.497115	0.427986	0	0	0	0	0	0	0	0	0	0											0
	TE	109.23	65.2936	146.687	114.936	105.613	124.604	160.28	128.558	110.066	131.999	625.794	623.112	654.395	631.221	642.968	648.992	624.312	642.576	629.984	618.48											409.149
	HS	0	0	0	0	0	0	0	0	0	0	0.428653	0.857217	1	1	0.857177	0.714344	0.571796	0.714649	0.714497	0.85727											409.149
M6M8M9_All	QLC	0.670676	0.473652	0.756315	0.556068	0.517085	0.517085	0.541288	0.530979	0.573008	0.544713	0.342295	0.389887	0.22526	0.395308	0.337675	0.343795	0.390644	0.423648	0.357994	0.364268											0.254479
	TE	80.9176	73.826	50.9334	69.8708	77.9591	71.4308	101.296	63.2042	53.1151	106.326	255.196	264.125	509.093	244.799	295.763	242.575	241.012	339.086	387.594	265.312											309.345
	HS	0	0	0	0	0	0	0	0	0	0	0	0	1	0	0	0	0	0	3.2e-05	0											309.345
M1M6M8M9_All	QLC	0.498555	0.596257	0.552783	0.479851	0.692985	0.715978	0.684756	0.587206	0.498555	0.594246	0.248888	0.180038	0.222693	0.212061	0.192084	0.229108	0.223795	0.185845	0.234617	0.260734											0.203565
	TE	23.3185	29.7796	91.659	132.74	38.6417	22.3199	42.7373	82.1866	45.8036	58.8414	422.367	396.824	401.352	425.08	448.686	447.578	397.662	452.238	433.619	408.262											277.213
	HS	0	0	0	0	0	0	0	0	0	0	0.250001	0.250005	0.25	0	0.5	0.000194	0.000214	0.00031	5.1e-05	6.2e-05											277.213
M2M6M8M9_All	QLC	0.682597	0.578947	0.648265	0.657672	0.753999	0.71328	0.754689	0.698483	0.755793	0.671964	0.345607	0.303027	0.247205	0.244765	0.280218	0.264708	0.301276	0.330938	0.348776	0.270756											0.164504
	TE	47.5708	31.2862	52.9484	74.6356	70.4824	69.097	66.7998	66.5145	60.8821	53.7919	349.137	352.524	374.762	286.074	391.882	301.145	293.963	301.587	279.7	310.167											204.84
	HS	0	0	0	0	0	0	0	0	0	0	0.250004	0.5	0.5	0.25	0.5	0.000155	0.5	0.250002	0.250091	0.5											204.84
M1M2M6M8M9_All	QLC	0.680348	0.676877	0.555097	0.587237	0.650607	0.675128	0.562193	0.663054	0.683133	0.574944	0.147252	0.166385	0.060234	0.028454	0.132818	0.034346	0.085579	0.110177	0.109357	0.10888
	TE	54.2636	19.6562	85.1151	117.26	63.93	72.9326	55.4157	60.0964	68.582	49.7715	322.209	312.082	399.797	439.701	399.769	416.225	428.057	364.536	367.348	403.891
	HS	0	0	0	0	0	0	0	0	0	0	0.400001	0.2	0.400061	0.600124	0.4	0.600095	0.4	7.8e-05	0.4	0.4
M3M6M8M9_All	QLC	0.828271	0.841839	0.745516	0.738332	0.818554	0.806202	0.810901	0.674277	0.767656	0.796933	0.331851	0.342411	0.257898	0.288003	0.326978	0.290914	0.295272	0.331127	0.311118	0.3168											0.241887
	TE	28.0324	14.7478	51.4389	63.1465	55.2286	50.1505	49.952	64.0267	47.0339	52.8701	313.415	328.327	337.372	353.952	321.902	329.037	347.542	254.987	316.86	315.79											220.964
	HS	0	0	0	0	0	0	0	0	0	0	0.5	0.250088	8.3e-05	0.250005	0.5	0.5	0.25003	0.5	0.250136	0.000377											220.964
M1M3M6M8M9_All	QLC	0.617944	0.541501	0.631629	0.52406	0.667602	0.633181	0.55737	0.56228	0.512847	0.548479	0.077711	0.141619	0.017308	0.14574	0.144499	0.030877	0.094788	0.064344	0.137119	0.12983											0.093036
	TE	59.533	74.4554	82.624	109.869	85.273	86.6814	72.8362	86.4882	83.4871	63.1923	409.556	407.568	444.628	413.828	368.861	410.349	351.163	376.423	344.695	402.401											239.974
	HS	0	0	0	0	0	0	0	0	0	0	0.200022	0.200105	0.8	0.20006	0.200016	0.8	0.400074	0.200024	0.200035	0.4											239.974
M2M3M6M8M9_All	QLC	0.576264	0.382576	0.573973	0.5199	0.630447	0.548214	0.661465	0.507116	0.578921	0.639538	0.04883	0.076536	0.038701	0.029575	0.110735	0.059599	0.122951	0.053934	0.047858	0.0919
	TE	108.075	85.1414	97.077	131.873	106.091	111.617	92.9075	112.851	95.2242	93.745	427.822	464.571	428.664	490.033	386.05	487.786	431.491	471.827	496.952	435.924
	HS	0	0	0	0	0	0	0	0	0	0	0.40006	0.200066	0.200267	0.800001	0.400001	0.600002	0.400006	0.400023	0.600003	0.200111
M1M2M3M6M8M9_All	QLC	0.559952	0.591661	0.443456	0.496301	0.562352	0.450179	0.594992	0.495238	0.518223	0.581048	0	0.024687	0	0	0	0.019069	0	0.019578	0.007645	0.018524											0.012276
	TE	113.431	44.454	138.629	147.044	135.519	135.591	96.3864	118.893	111.663	97.09	470.785	468.557	508.914	511.447	482.864	496.009	474.414	487.569	497.496	496.485											301.675
	HS	0	0	0	0	0	0	0	0	0	0	0.833359	0.500063	0.500055	1	1	0.833333	0.666786	0.500155	0.500414	0.666669											301.675
M4M6M8M9_All	QLC	0.660877	0.723525	0.64437	0.599154	0.622956	0.630648	0.843736	0.659841	0.672764	0.621265	0.070116	0.210973	0.228465	0.228267	0.217051	0.145024	0.186012	0.106256	0.111434	0.154557											0.076365
	TE	42.9733	20.0607	20.9376	80.1386	68.8937	71.6574	65.2834	48.6307	58.4587	55.3285	624.776	601.485	541.936	516.611	537.106	553.569	547.889	595.331	619.823	499.187											394.619
	HS	0	0	0	0	0	0	0	0	0	0	1	0.5	0.5	1.8e-05	0.250003	0.25019	0.000205	0.500078	0.500827	7.4e-05											394.619
M1M4M6M8M9_All	QLC	0.624416	0.751774	0.523983	0.621277	0.605668	0.56838	0.611306	0.718006	0.653394	0.650392	0.03076	0.043807	0.058672	0.056182	0.057211	0.016175	0.120931	0.072669	0.036964	0.015891											0.070172
	TE	29.1593	10.5542	92.919	84.2565	40.3318	47.7265	50.3687	36.6615	48.2055	44.9159	594.254	631.29	635.365	603.966	592.969	626.932	558.86	604.438	603.321	644.581											358.852
	HS	0	0	0	0	0	0	0	0	0	0	0.400598	0.600025	0.6	0.600015	0.400044	0.800012	0.400012	0.600066	0.400524	0.800111											358.852
M2M4M6M8M9_All	QLC	0.568907	0.612715	0.565814	0.577798	0.584374	0.59966	0.53512	0.541394	0.524365	0.626564	0.08311	0.015747	0.029784	0.10032	0.030388	0.017932	0.044914	0.031597	0.009559	0.036073	0.678095	0.721818	0.413503	0.475879	0.656384	0.615938	0.650208	0.678823	0.66116	0.620235	0.06874
	TE	90.1598	22.7502	84.8726	94.6907	106.702	120.581	105.572	100.174	101.238	95.6578	481.271	492.041	527.66	476.755	510.042	482.788	450.889	510.406	493.709	504.166	65.0479	39.1428	111.13	107.774	74.2657	76.3807	59.6492	69.04	79.598	65.9097	280.451
	HS	0	0	0	0	0	0	0	0	0	0	0.400117	0.800133	1	0.600004	0.6	1	0.6	0.6	0.800011	0.600003	65.0479	39.1428	111.13	107.774	74.2657	76.3807	59.6492	69.04	79.598	65.9097	280.451
M1M2M4M6M8M9_All	QLC	0.533088	0.550909	0.515633	0.405302	0.601573	0.610299	0.549326	0.654899	0.524334	0.549508	0.045255	0.018904	0.008871	0	0	0.007645	0.009115	0.020979	0	0											0.043115
	TE	80.9912	29.4811	96.1025	125.123	86.6647	96.046	98.9788	83.7939	91.0247	79.6163	489.724	488.83	508.043	495.62	496.48	468.799	463.76	482.319	464.793	498.94											302.17
	HS	0	0	0	0	0	0	0	0	0	0	0.333423	0.333333	0.833342	0.833447	0.833333	0.500093	0.5	0.833333	0.5	0.500027											302.17
M3M4M6M8M9_All	QLC	0.756155	0.55456	0.605313	0.644464	0.602096	0.609017	0.756712	0.700126	0.647981	0.67199	0.076548	0.058564	0.037427	0	0.020984	0.040253	0.054826	0.094102	0.100229	0.09169
	TE	62.8875	21.8087	72.5759	71.5807	99.4368	105.429	68.1859	90.9405	99.4112	99.1862	430.717	486.372	538.41	517.092	482.578	522.409	465.323	476.281	492.306	445.672
	HS	0	0	0	0	0	0	0	0	0	0	0.400004	0.6	0.6	0.800046	1	0.800005	0.6	0.400007	0.400115	0.200061
M1M3M4M6M8M9_All	QLC	0.525079	0.484187	0.537951	0.538864	0.590622	0.551251	0.608967	0.628176	0.58553	0.607617	0.01466	0.008464	0.009058	0.020825	0.009302	0.032718	0	0.009766	0.010638	0.020502	0.542819	0.739045	0.431279	0.423689	0.585132	0.585651	0.628031	0.542433	0.543968	0.52648	0.056164
	TE	79.1036	51.8096	117.12	85.4491	80.5961	92.0286	112.733	97.3314	107.792	112.058	526.723	481.864	512.083	492.789	489.515	505.561	517.016	517.419	488.551	464.066	67.1392	26.7975	113.976	99.1956	64.3009	66.0823	67.8231	72.009	70.3054	78.3852	299.297
	HS	0	0	0	0	0	0	0	0	0	0	0.833345	0.333423	0.833335	0.666751	0.500351	0.500102	0.500051	0.833623	0.833377	0.333359	67.1392	26.7975	113.976	99.1956	64.3009	66.0823	67.8231	72.009	70.3054	78.3852	299.297
M2M3M4M6M8M9_All	QLC	0.569655	0.389771	0.533643	0.425235	0.513302	0.485856	0.555201	0.456549	0.532025	0.559809	0.01039	0.012721	0	0	0.022622	0	0	0	0	0.00853	0.494958	0.619868	0.338351	0.384093	0.54147	0.491518	0.557974	0.542848	0.533427	0.567433	0.042424
	TE	113.937	51.3034	127.495	139.394	137.392	152.217	153.542	124.238	122.864	125.1	545.768	527.552	530.642	539.397	554.827	567.795	518.718	523.73	546.376	527.61	104.047	42.881	129.985	147.707	100.608	105.16	87.8703	95.5627	102.427	89.4084	334.977
	HS	0	0	0	0	0	0	0	0	0	0	0.500005	0.333343	1	0.833397	0.333338	0.833441	1	0.833577	1	0.833333	104.047	42.881	129.985	147.707	100.608	105.16	87.8703	95.5627	102.427	89.4084	334.977
M1M2M3M4M6M8M9_All	QLC	0.540833	0.435176	0.431747	0.452917	0.494864	0.436107	0.529856	0.442857	0.477271	0.418629	0	0	0	0	0	0	0	0	0.010714	0											0.047184
	TE	118.791	62.0076	146.231	119.712	119.311	129.404	150.378	131.487	123.604	116.772	525.874	528.103	513.68	557.237	542.94	515.365	552.643	555.476	561.59	547.254											334.239
	HS	0	0	0	0	0	0	0	0	0	0	0.28587	0.285827	0.571572	0.714503	0.714896	0.571445	0.857303	1	0.857144	0.571521											334.239
M5M6M8M9_All	QLC	0.457489	0.693833	0.506811	0.462624	0.439878	0.422631	0.420982	0.448489	0.43026	0.464502	0.038702	0.034245	0.060593	0.057142	0.066908	0.103981	0.025212	0.045706	0.038395	0.056551											0.10544
	TE	127.318	120.113	148.97	138.731	110.79	148.999	180.275	150.833	148.9	178.19	586.429	692.823	676.083	688.035	683.542	649.731	595.292	675.075	688.359	587.144											386.392
	HS	0	0	0	0	0	0	0	0	0	0	0.500094	1	1	0.750987	0.75001	0.500043	0.500014	1	0.750046	0.250245											386.392
M1M5M6M8M9_All	QLC	0.37448	0.525575	0.506259	0.357109	0.556448	0.528974	0.396255	0.282885	0.411115	0.358631	0.018525	0.022037	0.015994	0.009311	0.035627	0.013172	0.018675	0.015294	0.048621	0.013542											0.062204
	TE	124.177	72.0139	117.591	128.592	74.2136	93.0332	153.535	154.755	97.6353	161.804	707.311	593.287	691.539	645.296	664.9	677.559	650.293	694.359	684.602	692.995											393.137
	HS	0	0	0	1e-06	0	0	0	0	0	0	0.800121	1e-06	0.800125	0.600256	0.6	1	0.600175	0.600936	0.200046	0.400027											393.137
M2M5M6M8M9_All	QLC	0.638816	0.529548	0.479328	0.534168	0.532887	0.624669	0.488668	0.532429	0.403237	0.406648	0.130282	0.082905	0.115069	0.139373	0.091177	0.198255	0.098043	0.03773	0.065657	0.098225
	TE	31.8737	41.9117	60.5831	81.5626	49.0623	46.384	73.4354	46.5208	52.6719	70.3504	405.465	431.007	435.66	409.015	435.735	386.353	406.796	487.294	392.502	422.378
	HS	0	0	0	0	0	0	0	0	0	0	0.20001	0.4	9.1e-05	0.200009	0.200051	0.20002	0.4	0.600004	0.400001	0.400003
M1M2M5M6M8M9_All	QLC	0.542054	0.484383	0.520451	0.43134	0.64021	0.527062	0.450218	0.555284	0.537283	0.385014	0.044718	0.046336	0	0.013392	0.022845	0.022004	0.007695	0.008772	0.026345	0.01314											0.036961
	TE	59.309	46.893	80.5896	98.8092	64.9421	68.5621	64.6019	69.7362	78.9934	73.2505	447.208	462.117	496.548	464.804	451.175	452.677	492.555	472.268	461.188	451.122											277.377
	HS	0	0	0	0	0	0	0	0	0	0	0.333333	0.333333	0.833368	0.500125	0.333334	0.333353	0.500004	0.833403	0.333333	0.33336											277.377
M3M5M6M8M9_All	QLC	0.422477	0.532967	0.358164	0.669165	0.566502	0.527552	0.399597	0.423339	0.41516	0.5414	0.152383	0.018231	0.200284	0.057012	0.106052	0.111838	0.144754	0.162068	0.204402	0.154352
	TE	34.9336	34.6289	51.6948	71.3082	44.2547	50.5734	63.919	45.0736	45.0117	52.4336	408.188	506.61	385.02	453.379	488.48	487.826	376.798	457.62	394.363	460.024
	HS	0	0	0	0	0	0	0	0	0	0	9.4e-05	0.800275	7e-05	0.200092	0.400023	0.400029	0.400007	0.4	0.200003	0.200048
M1M3M5M6M8M9_All	QLC	0.544192	0.593696	0.51081	0.528747	0.567727	0.669973	0.617117	0.460128	0.533818	0.404259	0	0.042026	0.01689	0.023148	0.021328	0.032632	0.022153	0	0.028779	0.013367											0.032202
	TE	62.7882	40.2333	83.2632	91.4463	74.5301	58.7236	73.4966	81.3324	58.3454	79.9831	461.977	445.306	482.531	478.404	489.978	495.214	515.093	505.024	470.357	485.309											297.879
	HS	0	0	0	0	0	0	0	0	0	0	0.833357	0.333333	0.333334	0.333352	0.333423	0.500001	0.333333	0.833338	0.333333	0.333333											297.879
M2M3M5M6M8M9_All	QLC	0.54489	0.468173	0.400386	0.335111	0.542633	0.549001	0.557099	0.422887	0.466875	0.493392	0.020595	0.039071	0.020649	0	0	0.008621	0.017211	0.03329	0.043153	0.018744											0.068726
	TE	88.6082	61.7201	89.3657	117.051	94.934	83.8043	104.86	98.8853	93.3054	104.684	501.556	494.01	517.023	553.359	531.324	550.06	532.411	486.474	520.896	547.277											301.399
	HS	0	0	0	0	0	0	0	0	0	0	0.500031	0.333333	0.66679	0.833406	0.333342	0.833333	0.333461	0.333336	0.166697	0.166804											301.399
M1M2M3M5M6M8M9_All	QLC	0.516525	0.325309	0.405021	0.400384	0.539111	0.43527	0.518711	0.424684	0.445765	0.436307	0.010746	0	0	0.00963	0	0.008282	0	0	0	0											0.011663
	TE	95.6704	92.5882	112.176	116.149	97.0096	108.895	93.1055	111.08	99.1369	105.128	506.652	527.97	518.334	513.651	529.221	542.552	541.747	539.25	533.378	537.55											334.608
	HS	0	0	0	0	0	0	0	0	0	0	0.285714	0.285967	0.714728	0.857151	0.428582	0.285826	0.857241	0.572408	1	1											334.608
M4M5M6M8M9_All	QLC	0.580126	0.510069	0.400633	0.475586	0.537319	0.568151	0.455515	0.478028	0.630403	0.427963	0.008048	0.036063	0.009682	0.077711	0.029274	0.015624	0.017661	0.036845	0.007682	0.057651											0.029705
	TE	79.6475	72.7341	131.651	134.45	118.557	112.809	147.295	139.402	136.826	210.13	758.189	776.505	726.463	768.873	718.004	741.844	802.383	774.433	710.555	725.455											498.939
	HS	0	0	0	0	0	0	0	0	0	0	0.600555	0.400023	1	0.2	0.400003	0.400005	1	0.200071	0.600167	0											498.939
M1M4M5M6M8M9_All	QLC	0.488323	0.602052	0.402571	0.522814	0.570152	0.576832	0.417539	0.545739	0.567151	0.410641	0.009317	0	0.011136	0.025238	0.018105	0.010587	0	0	0	0.021722	0.548482	0.548806	0.411411	0.410837	0.458724	0.438487	0.537106	0.547274	0.566771	0.545765	0.064959
	TE	61.8026	46.0984	118.994	107.349	90.156	82.7816	117.924	98.652	104.177	158.465	696.613	721.703	728.587	692.219	733.482	722.464	719.423	768.119	715.643	737.508	117.415	137.27	157.603	129.338	105.034	98.9125	102.869	116.003	115.934	114.734	413.598
	HS	0	0	0	0	0	0	0	0	0	0	0.833538	0.833382	0.666678	0.166668	0.666674	0.166746	1	0.833858	0.166889	0.333578	117.415	137.27	157.603	129.338	105.034	98.9125	102.869	116.003	115.934	114.734	413.598
M2M4M5M6M8M9_All	QLC	0.590161	0.683017	0.462958	0.416313	0.502494	0.507942	0.511142	0.4069	0.458567	0.472264	0.051476	0	0	0	0.013258	0	0.034435	0.012586	0.018884	0.026526	0.609173	0.673009	0.301083	0.401436	0.594098	0.45547	0.583209	0.599051	0.596491	0.578956	0.032071
	TE	78.1655	57.4723	78.0977	84.2832	92.5815	97.0233	113.168	98.3588	102.032	102.785	509.316	523.25	553.269	564.158	555.547	548.708	499.865	555.178	557.532	545.716	67.8083	44.9252	97.4339	93.1797	66.4245	69.2772	61.2355	72.2475	73.1179	58.7164	320.133
	HS	0	0	0	0	0	0	0	0	0	0	0.333399	0.666667	1	0.500052	0.666672	0.666671	0.333335	0.333343	0.333412	0.166776	67.8083	44.9252	97.4339	93.1797	66.4245	69.2772	61.2355	72.2475	73.1179	58.7164	320.133
M1M2M4M5M6M8M9_All	QLC	0.508427	0.486407	0.408233	0.463336	0.489129	0.581206	0.42144	0.436105	0.457811	0.408665	0	0	0	0	0	0	0	0.013305	0	0.007453	0.561034	0.703329	0.277571	0.346692	0.573402	0.440485	0.587737	0.594151	0.56252	0.557905	0.035115
	TE	61.1043	48.3476	85.222	91.5598	78.3601	83.3059	97.6714	85.6055	92.8959	84.0395	555.651	549.352	539.088	536.001	497.545	509.923	548.972	550.65	570.79	548.386	65.5905	33.9476	107.881	100.556	68.8022	69.081	60.3585	71.1088	75.7532	61.0885	349.842
	HS	0	0	0	0	0	0	0	0	0	0	0.857179	0.429929	1	0.714496	0.142998	0.285932	0.571516	0.571429	0.428663	0.857214	65.5905	33.9476	107.881	100.556	68.8022	69.081	60.3585	71.1088	75.7532	61.0885	349.842
M3M4M5M6M8M9_All	QLC	0.713319	0.729909	0.501157	0.481259	0.598654	0.477498	0.473592	0.623243	0.538252	0.473443	0.019414	0.010669	0	0	0.032346	0	0	0.046725	0	0.010336	0.648447	0.674886	0.414372	0.516501	0.655272	0.618004	0.648099	0.648633	0.650298	0.605549	0.038303
	TE	62.3058	51.7966	67.854	72.8057	69.8119	87.6642	108.026	94.1656	99.0681	109.459	563.065	528.629	538.615	574.9	563.731	540.786	569.429	534.137	543.73	536.355	59.2328	45.2296	86.1477	69.7242	51.1138	54.4462	54.7266	56.0888	54.7493	59.764	307.122
	HS	0	0	0	0	0	0	0	0	0	0	0.166768	0.333584	0.500145	1	0.333785	0.333335	1	0.333356	0.833333	0.666724	59.2328	45.2296	86.1477	69.7242	51.1138	54.4462	54.7266	56.0888	54.7493	59.764	307.122
M1M3M4M5M6M8M9_All	QLC	0.590875	0.628783	0.419139	0.326655	0.487225	0.512898	0.508904	0.538839	0.438987	0.446686	0	0	0	0.017442	0	0	0	0	0.008678	0	0.503555	0.660803	0.33718	0.38099	0.542313	0.544265	0.571379	0.498277	0.506476	0.454408	0.024397
	TE	65.87	38.5825	92.1654	85.1085	81.9625	86.2491	106.674	95.5236	99.9899	110.866	538.821	564.918	565.346	561.924	575.886	549.926	576.336	534.876	517.308	555.259	62.4037	37.7765	93.83	84.3373	63.7671	62.493	63.3693	64.4189	64.6187	69.3211	304.354
	HS	0	0	0	0	0	0	0	0	0	0	0.857145	1	0.714307	0.42863	0.857163	0.285806	0.285725	0.428594	0.428571	0.857281	62.4037	37.7765	93.83	84.3373	63.7671	62.493	63.3693	64.4189	64.6187	69.3211	304.354
M2M3M4M5M6M8M9_All	QLC	0.473599	0.315298	0.455526	0.428316	0.436694	0.399162	0.41598	0.41317	0.397268	0.258294	0	0	0	0	0	0	0.014798	0	0	0	0.464593	0.577315	0.200515	0.333508	0.487773	0.355891	0.503223	0.505528	0.509481	0.478576	0
	TE	98.6365	48.4143	104.424	115.194	109.841	119.194	153.84	102.899	109.971	130.377	586.606	582.462	583.116	585.856	610.797	582.667	577.395	582.488	601.314	578.044	90.2602	49.6175	126.07	123.48	89.4604	88.5738	82.3839	86.0419	90.7756	79.4609	337.751
	HS	0	0	0	0	0	0	0	0	0	0	0.572323	0.714293	0.57148	0.571847	0.857326	0.85715	0.428612	0.571528	1	0.714493	90.2602	49.6175	126.07	123.48	89.4604	88.5738	82.3839	86.0419	90.7756	79.4609	337.751
M1M2M3M4M5M6M8M9_All	QLC	0.402171	0.400939	0.376073	0.396811	0.465813	0.359972	0.480751	0.418332	0.332644	0.315655	0	0	0	0	0	0	0	0	0	0											0.019642
	TE	102.327	56.1151	118.067	104.096	98.8444	106.634	142.378	106.563	112.959	117.429	569.366	573.67	571.137	572.395	572.728	575.983	568.08	562.312	569.494	557.945											341.403
	HS	0	0	0	0	0	0	0	0	0	0	0.625473	0.875115	0.875188	0.625195	0.875008	0.750388	0.625065	0.625112	1	0.375018											341.403
M7M8M9_All	QLC	0.674296	0.680597	0.596756	0.607862	0.694614	0.703207	0.719438	0.712472	0.565687	0.742271	0.227326	0.22695	0.256977	0.259935	0.22695	0.227326	0.289659	0.276312	0.227326	0.30349											0.270183
	TE	135.159	121.868	137.953	190.288	161.534	170.91	146.33	134.204	169.131	145.907	581.786	544.536	523.128	468.014	517.072	506.232	494.514	493.716	557.456	409.88											332.146
	HS	0	0	0	9e-06	0	0	0	0	1e-06	0	0.333492	0.333637	0.000471	0.333338	0.333532	0.333335	0.333334	0.333334	0.333458	0.333333											332.146
M1M7M8M9_All	QLC	0.461689	0.721969	0.460049	0.501564	0.694582	0.717152	0.554047	0.450264	0.448429	0.441591	0.262086	0.274833	0.176463	0.173509	0.217813	0.172435	0.199508	0.212835	0.19749	0.235506											0.209755
	TE	107.313	47.8172	100.226	149.494	73.7101	78.0005	93.7176	89.2515	92.3843	87.6976	359.591	452.413	414.258	442.847	487.501	477.41	429.143	383.429	465.558	438.721											276.364
	HS	1e-06	0	0	0.25	0	0	0	0	0	0	3.2e-05	0.250002	0.250021	8e-05	0.250094	0.5	0.25	0.250019	0.250089	0.5											276.364
M2M7M8M9_All	QLC	0.601256	0.525048	0.555865	0.512742	0.593481	0.625163	0.613542	0.595487	0.629613	0.599654	0.328235	0.328021	0.284833	0.284109	0.274146	0.304901	0.299448	0.281452	0.254133	0.296359											0.207665
	TE	52.7914	47.9439	58.8045	94.148	62.4495	59.8371	70.6642	56.8297	57.8575	78.0726	287.172	305.304	282.627	248.814	310.199	302.126	295.431	284.947	356.804	266.526											196.701
	HS	0	0	0	0	0	0	0	0	0	0	0.250129	0.250001	0.250123	0	0.5	0.250018	0.25	0.250005	0.250017	0.000433											196.701
M1M2M7M8M9_All	QLC	0.51217	0.484413	0.509644	0.508359	0.566039	0.59369	0.563642	0.557256	0.530336	0.558999	0.104325	0.078971	0.061905	0.102008	0.035115	0.157763	0.077993	0.135904	0.038976	0.097184	0.507378	0.757663	0.361548	0.464351	0.562626	0.593986	0.627188	0.554553	0.525712	0.601638
	TE	63.7236	44.155	81.4795	99.4203	77.125	68.5031	71.6965	68.7248	74.6202	70.4792	361.126	392.926	390.16	400.302	428.573	355.948	379.261	359.637	388.473	358.584	59.7115	49.8397	96.1841	94.377	56.5783	56.8253	57.3104	60.7946	62.4185	55.0627
	HS	0	0	0	0	0	0	0	0	0	0	0.2	0.000134	0.20009	0.2	0.600001	0.200021	0.200001	0.200011	0.800014	6.5e-05	59.7115	49.8397	96.1841	94.377	56.5783	56.8253	57.3104	60.7946	62.4185	55.0627
M3M7M8M9_All	QLC	0.602774	0.622501	0.627676	0.568656	0.671467	0.622856	0.643162	0.62322	0.64369	0.645281	0.311557	0.317678	0.30674	0.257703	0.306604	0.288489	0.307646	0.282538	0.326066	0.322677	0.625916	0.668805	0.551303	0.558274	0.641029	0.641029	0.630674	0.631565	0.641849	0.626819
	TE	51.4549	44.6628	58.0313	74.7512	50.3878	54.5318	61.7456	50.1512	53.1647	66.8243	323.079	341.25	299.766	282.735	312.843	329.06	304.813	317.876	275.462	318.956	55.7796	87.9893	52.9853	68.7925	48.3035	48.5452	62.7625	48.2804	45.9509	68.8652
	HS	0	0	0	0	0	0	0	0	0	0	0.250002	3.6e-05	0.25	1e-06	3.9e-05	8.3e-05	0.250001	0.250014	0.000105	9e-06	55.7796	87.9893	52.9853	68.7925	48.3035	48.5452	62.7625	48.2804	45.9509	68.8652
M1M3M7M8M9_All	QLC	0.531869	0.429594	0.476409	0.466565	0.543476	0.518591	0.459892	0.500903	0.576366	0.415857	0.092635	0.153738	0.146889	0.02218	0.053488	0.064032	0.110327	0.119129	0.061012	0.094819	0.465428	0.717219	0.379496	0.442228	0.466603	0.497015	0.554085	0.430696	0.468633	0.464921
	TE	68.5201	62.9002	88.7581	100.36	77.6556	75.122	80.4311	77.9876	65.3075	99.1275	369.523	351.907	325.96	406.885	410.991	423.208	351.518	368.564	384.804	375.132	69.1493	58.3334	84.6329	98.153	66.8946	66.853	76.738	73.6365	72.0221	78.3874
	HS	0	0	0	0	0	0	0	0	0	0	0.2	0.2	0.2	0.2002	0.200002	0.200013	0.2	0.2	0.2	0.200001	69.1493	58.3334	84.6329	98.153	66.8946	66.853	76.738	73.6365	72.0221	78.3874
M2M3M7M8M9_All	QLC	0.497716	0.458526	0.379044	0.446039	0.494146	0.45389	0.52983	0.519328	0.416847	0.498981	0.102955	0.069156	0.038192	0.045605	0.067383	0.035708	0.095449	0.020337	0.032407	0.03135	0.484841	0.507391	0.414267	0.382935	0.493394	0.495793	0.521464	0.493238	0.495959	0.514042	0.140374
	TE	92.9948	71.895	92.2844	126.892	99.6948	94.5383	98.4261	100.04	94.8868	106.9	410.836	416.211	459.232	450.634	440.756	441.957	435.675	481.199	443.51	440.825	77.2722	72.6485	83.0007	128.38	80.6709	73.0737	67.6633	76.5727	71.3301	73.7459	253.32
	HS	0	0	0	0	0	0	0	0	0	0	0.2	0.200001	0.400039	0.400079	0.200001	0.2	0.2	0.800033	0.600023	0.200075	77.2722	72.6485	83.0007	128.38	80.6709	73.0737	67.6633	76.5727	71.3301	73.7459	253.32
M1M2M3M7M8M9_All	QLC	0.416873	0.397137	0.383796	0.375111	0.453382	0.426038	0.459801	0.439188	0.446115	0.480534	0	0.020581	0	0	0	0.007246	0	0.00915	0.044985	0	0.404702	0.56109	0.238467	0.283244	0.429711	0.420488	0.442948	0.386109	0.418236	0.438936	0.099811
	TE	112.04	90.4679	134.004	149.331	105.816	118.255	106.284	106.862	103.718	100.079	487.421	472.639	475.346	478.745	456.151	470.033	488.529	516.371	463.219	509.343	104.705	67.3834	117.657	151.564	96.8825	97.5344	88.8825	98.1885	93.4998	94.702	286.872
	HS	0	0	0	0	0	0	0	0	0	0	0.500135	0.166676	0.66686	0.333476	0.500107	1	0.66671	1	0.333429	1	104.705	67.3834	117.657	151.564	96.8825	97.5344	88.8825	98.1885	93.4998	94.702	286.872
M4M7M8M9_All	QLC	0.626125	0.65262	0.609257	0.57386	0.619379	0.616187	0.629148	0.625187	0.613954	0.612689	0.225131	0.231128	0.205734	0.215921	0.251476	0.166082	0.220105	0.272945	0.197843	0.204789	0.574234	0.455028	0.536127	0.455382	0.590302	0.55592	0.574521	0.590351	0.58607	0.595829	0.178047
	TE	80.3511	67.1403	73.2759	107.179	104.354	105.309	149.377	91.3477	103.682	137.484	532.668	532.799	632.033	514.888	570.319	569.454	553.036	627.469	573.062	538.638	132.206	188.35	100.192	99.3416	109.591	127.455	103.546	122.104	114.668	106.895	384.636
	HS	0	0	0	0	0	0	0	0	0	0	0.000147	0.250029	0.5	0.25	6.8e-05	0.25	0.25	0.25	0.250001	0.250002	132.206	188.35	100.192	99.3416	109.591	127.455	103.546	122.104	114.668	106.895	384.636
M1M4M7M8M9_All	QLC	0.658388	0.660831	0.441745	0.538554	0.65521	0.658761	0.466531	0.704838	0.658641	0.556325	0.094901	0.040198	0.072209	0.137847	0.096376	0.140513	0.099786	0.022015	0.022619	0.088276	0.649318	0.539275	0.4604	0.557246	0.640179	0.616797	0.612298	0.620621	0.624357	0.598111	0.076897
	TE	53.8287	36.9405	98.7609	109.6	68.9221	67.803	129.09	61.9034	64.5724	100.294	557.334	587.976	605.991	539.427	615.028	576.399	557.171	614.151	621.534	613.014	109.917	156.28	153.702	104.43	79.6916	80.0169	76.8333	94.7424	87.5116	102.019	368.178
	HS	0	0	0	0	0	0	0	0	0	0	0.200001	0.600013	0.400003	9.8e-05	0.400094	0.6	4.4e-05	0.600847	0.600028	0.400004	109.917	156.28	153.702	104.43	79.6916	80.0169	76.8333	94.7424	87.5116	102.019	368.178
M2M4M7M8M9_All	QLC	0.547951	0.609564	0.498525	0.458397	0.506708	0.513112	0.493173	0.482735	0.489748	0.490667	0.139865	0.122028	0.010109	0.020555	0.066364	0.028133	0.071568	0.112708	0.159056	0.079562	0.633594	0.668262	0.409899	0.425421	0.575726	0.576734	0.601684	0.637309	0.628879	0.630676
	TE	77.1371	39.6386	83.9692	107.448	94.7777	93.5764	80.1539	81.21	80.6721	94.8963	486.63	437.487	461.25	473.589	438.339	521.549	448.909	444.772	373.565	490.451	68.1305	54.7448	113.216	109.024	71.1831	76.3218	65.8352	65.691	73.3597	67.3016
	HS	0	0	0	0	0	0	0	0	0	0	0.400004	0.200091	1	0.800029	0.400098	0.800025	0.200056	0.200021	0.4	0.40007	68.1305	54.7448	113.216	109.024	71.1831	76.3218	65.8352	65.691	73.3597	67.3016
M1M2M4M7M8M9_All	QLC	0.593139	0.522779	0.43001	0.465514	0.581498	0.4894	0.506462	0.557144	0.600221	0.54526	0.032987	0.010463	0	0.023188	0	0	0	0.013297	0.010903	0.020503	0.561114	0.722327	0.370833	0.362013	0.533602	0.518865	0.608308	0.548677	0.57046	0.577987	0.077489
	TE	66.5769	45.1989	91.9827	93.119	74.1547	77.0758	80.3611	76.783	71.0075	71.59	475.746	493.221	508.851	499.495	476.597	523.769	511.151	509.515	434.975	482.772	77.4331	41.4547	98.2482	111.15	68.5355	69.9598	64.0129	65.4585	77.7983	66.0791	293.304
	HS	0	0	0	0	0	0	0	0	0	0	0.333334	0.66673	0.500021	0.500014	1	0.83384	1	0.666692	0.33334	0.500006	77.4331	41.4547	98.2482	111.15	68.5355	69.9598	64.0129	65.4585	77.7983	66.0791	293.304
M3M4M7M8M9_All	QLC	0.555062	0.545778	0.505253	0.596287	0.564531	0.566262	0.46989	0.511271	0.541362	0.485934	0.068883	0.022195	0.00733	0.045322	0.017317	0.022614	0.081539	0.089675	0.074748	0.079879
	TE	69.6549	32.8822	87.3635	76.9737	92.0908	83.9102	101.852	91.4471	87.0954	96.8139	418.86	498.153	469.813	435.796	468.011	471.785	456.994	482.879	438.475	465.352
	HS	0	0	0	0	0	0	0	0	0	0	0.200143	0.400025	0.800087	0.2	1	0.8	0.400021	0.6	0.400003	0.400004
M1M3M4M7M8M9_All	QLC	0.568616	0.564631	0.413497	0.382163	0.506168	0.556827	0.516172	0.536301	0.504606	0.492509	0.033494	0.019309	0	0.008961	0	0.031092	0.007971	0.011062	0.010345	0.033447											0.053331
	TE	72.1104	63.224	103.837	95.6122	79.3155	78.5603	100.531	93.3097	87.5586	98.3731	490.183	458.106	499.622	504.343	503.978	508.924	467.007	482.823	530.651	515.02											303.82
	HS	0	0	0	0	0	0	0	0	0	0	0.166756	0.166703	0.666731	0.833354	0.833414	0.500041	0.333337	0.333341	0.833408	0.333367											303.82
M2M3M4M7M8M9_All	QLC	0.470194	0.356193	0.445151	0.40001	0.474809	0.43352	0.40753	0.479168	0.505592	0.421132	0.020774	0	0	0.011467	0.009843	0.009091	0	0.014196	0.013961	0.007444											0.011249
	TE	101.537	53.5113	120.484	138.491	124.358	135.707	145.903	115.326	104.345	136.658	542.121	551.517	541.454	524.702	550.919	529.211	535.879	544.488	559.393	537.825											310.257
	HS	0	0	0	0	0	0	0	0	0	0	0.333448	0.500061	0.833392	0.333628	0.50026	0.666721	0.83334	0.666667	0.500018	0.666723											310.257
M1M2M3M4M7M8M9_All	QLC	0.505687	0.551808	0.429238	0.410372	0.438754	0.413191	0.373314	0.439089	0.472474	0.440695	0	0	0	0	0	0	0	0	0	0											0.021949
	TE	103.862	71.1694	134.758	116.996	107.876	128.31	134.125	114.441	105.254	131.329	527.192	555.576	573.536	563.768	565.187	530.916	544.362	562.14	538.678	550.898											340.453
	HS	0	0	0	0	0	0	0	0	0	0	0.571434	0.28576	0.857232	1	0.857188	0.429044	1	0.571918	0.285914	0.714337											340.453
M5M7M8M9_All	QLC	0.528658	0.665741	0.326509	0.41564	0.4246	0.392645	0.412739	0.414387	0.449324	0.513053	0.037445	0.036649	0.046589	0.058011	0.037478	0.037198	0.0343	0.032334	0.042304	0.050471											0.060455
	TE	181.479	139.68	219.792	264.451	241.419	240.266	231.093	221.764	236.876	209.828	699.529	664.556	711.543	664.19	635.094	648.97	765.055	671.736	677.407	657.444											442.774
	HS	0	0	0	2.7e-05	0	0	0	3e-06	2.7e-05	0	0.750009	0.750402	1	0.75	0.500926	1	1	1	0.75	0.750004											442.774
M1M5M7M8M9_All	QLC	0.54347	0.421918	0.289527	0.436636	0.502912	0.550814	0.494829	0.34605	0.33813	0.346552	0.011628	0.019097	0.027182	0.016244	0.007453	0.023851	0	0.033957	0.026874	0.030926											0.047919
	TE	130.35	80.0863	158.75	184.382	158.766	138.565	166.954	159.845	155.767	139.722	692.41	671.728	639.356	692.621	691.079	667.293	600.627	658.948	668.839	616.7											381.869
	HS	0	0	0	6e-06	0	0.2	0	0	0	0	1	1	0.600002	0.400009	0.600165	0.800035	0.40041	0.800027	0.800018	0.600003											381.869
M2M5M7M8M9_All	QLC	0.594753	0.420092	0.400063	0.437915	0.626398	0.569681	0.527087	0.377449	0.392185	0.407434	0.081162	0.053173	0.143765	0.096935	0.153007	0.057391	0.095269	0.14355	0.150644	0.135644
	TE	61.0782	65.0797	84.1406	103.19	77.0553	86.2539	85.2888	87.5576	84.2135	91.8754	481.59	441.628	420.171	480.349	467.76	467.974	440.459	393.553	385.753	433.613
	HS	0	0	0	0	0	0	0	0	0	0	0.4	0.20002	0.6	0.200008	0.400047	0.400077	0.200049	0.400076	0.200005	0.2
M1M2M5M7M8M9_All	QLC	0.583351	0.502246	0.405478	0.329244	0.540066	0.519429	0.492105	0.325984	0.385043	0.355563	0.010114	0.08421	0	0.029243	0.011772	0.007628	0.038179	0.007184	0	0.019152											0.068689
	TE	56.9126	64.68	79.4176	103.917	78.3319	76.9928	90.3964	79.1639	88.296	104.963	472.091	458.503	491.849	502.4	484.577	472.385	420.29	489.209	448.788	478.77											306.557
	HS	0	0	0	0	0	0	0	0	0	0	0.166731	0.333333	1	0.66677	0.666879	0.666738	0.5	0.500046	0.333333	0.333333											306.557
M3M5M7M8M9_All	QLC	0.62172	0.553425	0.41969	0.562215	0.510243	0.549339	0.339027	0.370842	0.400585	0.610535	0.083291	0.15967	0.109201	0.089477	0.082596	0.05041	0.171123	0.137395	0.109881	0.120402
	TE	66.7821	62.3183	89.3732	98.6786	82.0166	88.7878	85.7991	80.7205	80.3342	80.8579	449.932	406.865	470.216	451.67	499.61	472.267	442.967	432.274	458.348	426.262
	HS	0	0	5e-06	0	0	0	0	0	0	0	0.400098	0.4	0.400002	0.4	0.200156	0.600009	0.4	0.6	0.6	7e-05
M1M3M5M7M8M9_All	QLC	0.557328	0.49722	0.351705	0.445362	0.532929	0.545072	0.45817	0.326533	0.348886	0.479579	0.022787	0.025901	0.032083	0.028988	0.051462	0.015993	0.035587	0.015256	0.017391	0.026695											0.015066
	TE	70.6388	73.9671	79.8467	104.555	70.1935	74.9742	87.1068	77.8532	86.6815	100.532	492.608	457.847	463.313	450.325	459.576	492.152	444.567	434.633	489.654	457.188											309.501
	HS	0	0	0	0	0	0	0	0	0	0	0.666687	0.333333	0.333334	0.166672	0.00013	0.666667	0.166733	0.166667	0.333383	0.166668											309.501
M2M3M5M7M8M9_All	QLC	0.502489	0.369441	0.344629	0.376845	0.500399	0.446889	0.439682	0.483293	0.348093	0.424982	0.041097	0	0	0.00731	0.029283	0.008351	0.019911	0	0.018342	0.021477											0.04101
	TE	87.4409	80.714	90.5586	122.24	81.0093	84.1287	108.525	105.03	106.615	132.836	495.904	501.249	545.77	514.755	513.181	540.923	478.243	507.636	524.835	522.18											298.506
	HS	0	0	0	0	0	0	0	0	0	0	0.166762	0.166833	0.333363	4.6e-05	0.333334	0.500003	1.2e-05	0.333395	0.166713	0.333337											298.506
M1M2M3M5M7M8M9_All	QLC	0.391785	0.354388	0.327831	0.310992	0.482514	0.430772	0.383497	0.411805	0.459818	0.378473	0	0	0	0	0.009097	0	0	0	0	0	0.42845	0.576546	0.22371	0.28497	0.446854	0.434428	0.449762	0.394996	0.395173	0.399666	0.019669
	TE	98.2915	117.466	113.937	131.464	98.9553	96.9884	111.408	97.5999	112.288	118.233	525.09	523.151	520.457	518.125	532.797	541.102	526.395	523.381	524.65	546.313	93.4831	63.2244	105.389	135.503	88.8216	90.4455	88.4505	94.8759	87.1912	85.9765	317.082
	HS	0	0	0	0	0	0	0	0	0	0	0.285897	0.28611	0.714475	0.571431	0.428626	0.428643	0.714349	0.714365	0.714293	0.714317	93.4831	63.2244	105.389	135.503	88.8216	90.4455	88.4505	94.8759	87.1912	85.9765	317.082
M4M5M7M8M9_All	QLC	0.539632	0.584867	0.456665	0.414638	0.506661	0.526127	0.48493	0.48766	0.439417	0.431888	0.015337	0.020929	0.020583	0.054146	0.040999	0.016787	0.011423	0.026167	0.020624	0	0.521783	0.462866	0.41254	0.349988	0.528127	0.530532	0.539085	0.53485	0.556781	0.556016	0.037528
	TE	113.51	110.242	145.097	161.312	151.776	158.338	185.341	165.294	166.111	207.626	732.026	762.257	758.141	760.946	753.781	761.083	735.657	777.217	759.428	736.613	159.36	158.991	183.039	154.006	131.209	132.62	128.422	162.34	150.093	145.444	490.097
	HS	0	0	0	0	0	0	0	0	0	0	0.400256	0.800002	0.600004	0.400002	0.600004	1	0.200161	0.400066	0.60004	0.600232	159.36	158.991	183.039	154.006	131.209	132.62	128.422	162.34	150.093	145.444	490.097
M1M4M5M7M8M9_All	QLC	0.421737	0.614147	0.356452	0.491436	0.55427	0.540007	0.414038	0.422776	0.328552	0.392147	0	0	0	0.018293	0	0	0	0	0	0	0.586148	0.525978	0.420739	0.419981	0.472409	0.467914	0.561058	0.56122	0.581	0.57734	0.061216
	TE	88.2656	84.455	134.896	142.765	126.329	127.899	139.049	129.666	135.344	158.88	716.468	727.249	716.51	718.353	706.284	740.958	700.418	728.3	710.451	734.253	119.636	143.986	170.035	137.942	112.029	107.202	107.952	124.657	125.938	134.087	434.831
	HS	0	0	0	0	0	0	0	0	0	0	1	0.500063	0.666723	0.666686	0.667167	1	0.333793	1	0.833342	0.166717	119.636	143.986	170.035	137.942	112.029	107.202	107.952	124.657	125.938	134.087	434.831
M2M4M5M7M8M9_All	QLC	0.577738	0.583093	0.374984	0.360826	0.509454	0.470043	0.432578	0.474337	0.424057	0.254955	0	0.012198	0	0.029949	0.009665	0	0.009752	0.031483	0.025545	0	0.624639	0.676392	0.401311	0.4064	0.471782	0.445671	0.5847	0.613448	0.615076	0.608313	0.035118
	TE	70.0666	72.166	88.3258	108.892	90.4262	91.2323	116.146	96.9665	97.106	121.942	547.037	544.702	543.481	512.305	545.63	520.523	532.083	557.718	479.12	541.8	72.2095	57.5345	112.33	105.982	77.5885	81.0957	75.89	74.3181	71.731	71.1663	313.421
	HS	0	0	0	0	0	0	0	0	0	0	0.500009	0.166734	0.333348	0.33338	0.166813	1	0.833339	0.333339	0.333334	0.833372	72.2095	57.5345	112.33	105.982	77.5885	81.0957	75.89	74.3181	71.731	71.1663	313.421
M1M2M4M5M7M8M9_All	QLC	0.493978	0.600117	0.381496	0.472979	0.548419	0.52523	0.444344	0.539519	0.518591	0.386643	0	0	0	0	0	0.008163	0	0	0	0											0.044893
	TE	73.1578	62.2587	88.7407	96.6113	72.4924	71.3877	96.1441	78.7768	82.0467	95.6502	529.869	561.62	557.058	550.773	536.331	514.73	552.249	542.42	533.875	553.086											344.929
	HS	0	0	0	0	0	0	0	0	0	0	0.428571	0.143033	1	0.857227	0.571692	0.428572	1	0.571431	0.428937	0.857336											344.929
M3M4M5M7M8M9_All	QLC	0.542617	0.581071	0.423266	0.385096	0.482153	0.579701	0.387449	0.484313	0.468957	0.390649	0.008089	0.021085	0.012626	0.02951	0.015223	0.04648	0.018874	0.01566	0.029537	0.017928											0.08001
	TE	69.4232	70.5949	84.542	89.0475	81.1046	83.5223	127.605	99.4225	89.1748	97.8399	510.378	554.571	549.8	545.948	532.185	530.678	532.982	540.844	553.729	523.091											319.083
	HS	0	0	0	0	0	0	0	0	0	0	0.5	0.66674	0.666805	4e-06	0.833334	0.333334	0.166723	0.500059	0.16677	0.333333											319.083
M1M3M4M5M7M8M9_All	QLC	0.431939	0.614215	0.392265	0.305928	0.490532	0.506028	0.455336	0.454262	0.425858	0.383246	0	0	0	0	0.008772	0	0	0	0	0											0.054087
	TE	68.7961	60.2926	94.6065	86.3895	78.0186	78.3565	116.421	86.5933	84.8333	117.036	547.307	532.915	557.202	533.919	546.498	560.049	543.96	563.562	548.925	560.617											321.576
	HS	0	0	0	0	0	0	0	0	0	0	0.57146	0.857193	0.142913	0.857334	0.428742	0.857152	0.285759	0.571437	0.428603	0.428593											321.576
M2M3M4M5M7M8M9_All	QLC	0.419292	0.452939	0.354757	0.342596	0.434194	0.46925	0.293264	0.386375	0.448908	0.319734	0	0	0	0	0	0	0	0	0	0											0.011069
	TE	90.5569	66.7847	109.171	120.874	107.53	112.499	144.145	110.189	108.27	135.276	599.633	606.513	598.087	585.891	549.67	564.743	592.112	578.609	591.972	577.718											351.166
	HS	0	0	0	0	0	0	0	0	0	0	0.857239	0.714288	0.571546	0.571505	0.857279	0.428716	0.714821	0.428634	0.428668	0.571603											351.166
M1M2M3M4M5M7M8M9_All	QLC	0.521389	0.401157	0.291203	0.333413	0.418428	0.407064	0.336022	0.402429	0.36431	0.364293	0	0	0	0	0	0	0	0	0	0											0
	TE	92.989	76.6234	116.859	101.127	93.505	105.911	137.232	104.845	92.4278	120.718	576.557	560.763	558.792	556.586	569.022	560.45	553.816	564.768	550.348	554.337											379.618
	HS	0	0	0	0	0	0	0	0	0	0	0.250211	0.500526	0.625189	0.875011	0.87502	0.625111	0.875037	0.750025	1	0.875952											379.618
M6M7M8M9_All	QLC	0.576109	0.388073	0.561488	0.394221	0.368645	0.364983	0.324177	0.351229	0.411078	0.401785	0.22555	0.198579	0.14661	0.145763	0.164993	0.207229	0.212654	0.181626	0.2134	0.286521
	TE	108.317	89.6967	83.7532	120.893	110.597	105.249	142.958	128.97	97.3071	120.559	322.51	344.105	429.819	413.816	354.113	291.739	326.594	283.659	325.94	280.398
	HS	0	0	1e-06	0.25	0.25	0	1.1e-05	8.7e-05	0	1e-06	0.25	0.250001	0.750048	1	0.250005	0.25	0.25	0.25	0.250001	0.25
M1M6M7M8M9_All	QLC	0.361855	0.518233	0.41557	0.408706	0.406823	0.463952	0.540518	0.316761	0.267332	0.371461	0.1643	0.106967	0.110227	0.12127	0.170337	0.072771	0.135792	0.162096	0.12473	0.196923											0.08997
	TE	46.001	42.4453	98.1528	117.453	94.8052	99.6999	71.8468	98.1094	116.743	107.707	400.691	400.922	373.892	407.795	342.906	443.528	368.002	372.399	425.629	398.966											266.741
	HS	0	0	3e-06	1e-06	1e-06	0.2	0	2e-06	0.2	0	0.00011	0.6	0.6	0.200001	0.200082	0.600002	3.6e-05	0.40008	0.200133	3.8e-05											266.741
M2M6M7M8M9_All	QLC	0.478334	0.381089	0.430938	0.471176	0.523545	0.514864	0.559589	0.503825	0.53188	0.55237	0.233865	0.229872	0.207257	0.197801	0.216617	0.203699	0.201557	0.233366	0.257902	0.20144
	TE	54.739	45.3079	55.3178	78.7609	66.6777	66.9204	70.9174	64.5099	59.7724	71.2695	238.56	245.181	290.371	274.689	250.433	261.998	319.336	265.854	275.165	266.899
	HS	0	0	0	0	0	0	0	0	0	0	0.4	0.200306	0.4	4e-06	0.200065	0.400017	0.4	0.000117	0.200008	0.200069
M1M2M6M7M8M9_All	QLC	0.537913	0.382286	0.500938	0.439309	0.485823	0.467162	0.422506	0.48985	0.517523	0.433319	0.052558	0.06422	0.02387	0.023087	0.046741	0.045019	0.038319	0.050192	0.107554	0.055955	0.439787	0.641662	0.309614	0.42658	0.521405	0.538411	0.59685	0.457142	0.428295	0.46465	0.113273
	TE	42.631	40.3716	67.7217	96.9905	58.4558	60.2498	58.0677	58.1159	61.1261	54.6412	331.775	353.906	347.421	356.291	371.926	349.049	355.273	338.549	360.994	351.982	48.8559	42.3027	85.674	80.7673	47.3238	50.0144	47.1787	50.8158	51.2416	45.7933	256.075
	HS	0	0	0	0	0	0	0	0	0	0	0.333336	0.166817	0.500001	0.666688	0.666667	0.333356	0.500073	0.333346	0.166718	0.166674	48.8559	42.3027	85.674	80.7673	47.3238	50.0144	47.1787	50.8158	51.2416	45.7933	256.075
M3M6M7M8M9_All	QLC	0.607655	0.461996	0.597136	0.535703	0.599881	0.591116	0.593759	0.617199	0.582866	0.582584	0.206709	0.169633	0.221233	0.190427	0.200327	0.179435	0.216825	0.205331	0.227744	0.20585											0.139589
	TE	40.3535	39.4453	49.7724	71.5366	54.6099	53.2215	58.1401	52.6801	51.6455	62.9614	304.003	249.512	295.428	317.238	250.475	276.204	246.703	279.283	275.399	274.651											213.349
	HS	0	0	0	0	0	0	0	0	0	0	0.6	0.200122	0.4	0.200002	0.200004	0.000368	0.200008	0.200027	1.3e-05	0.4											213.349
M1M3M6M7M8M9_All	QLC	0.464899	0.551029	0.478796	0.467404	0.510534	0.470053	0.558508	0.493086	0.457185	0.411264	0.068357	0.059024	0.020652	0.033797	0.03329	0.011535	0.033494	0.059793	0.047888	0.041281											0.125097
	TE	53.7618	38.116	72.1365	87.4186	71.8167	78.542	50.4606	57.2119	52.7535	65.3375	316.479	319.851	370.7	348.474	356.122	364.843	335.717	344.139	347.871	366.005											216.473
	HS	0	0	0	0	0	0	0	0	0	0	0.333333	0.333334	0.166732	0.333538	0.16669	0.666857	0.333333	0.333334	0.500133	0.333388											216.473
M2M3M6M7M8M9_All	QLC	0.418566	0.453379	0.44462	0.381304	0.471533	0.393528	0.498692	0.37973	0.436633	0.448968	0.046781	0.030396	0.019958	0.052168	0.046185	0.035552	0.043221	0.047207	0.023635	0.052947
	TE	81.7882	58.1747	79.349	113.384	86.9642	84.5822	79.8527	94.0125	79.5198	87.7992	385.654	397.408	416.738	419.552	374.317	374.94	417.538	394.222	385.575	339.885
	HS	0	0	0	0	0	0	0	0	0	0	0.333336	0.333344	0.833333	0.333354	0.16667	0.333364	0.333334	0.333333	0.333334	0.333334
M1M2M3M6M7M8M9_All	QLC	0.432878	0.468329	0.42376	0.369953	0.414158	0.34661	0.470735	0.391391	0.383489	0.468013	0	0	0	0.006211	0	0	0	0.015528	0.006266	0											0.041796
	TE	93.4493	50.8121	102.822	120.831	102.392	108.42	81.0722	100.571	97.029	95.2706	398.509	440.138	431.288	407.723	416.597	452.815	414.788	422.886	416.618	446.015											263.519
	HS	0	0	0	0	0	0	0	0	0	0	0.142963	1	0.857182	0.571748	1	1	0.428595	0.428681	0.42877	1											263.519
M4M6M7M8M9_All	QLC	0.547727	0.542801	0.577846	0.430743	0.460263	0.457574	0.617797	0.519436	0.466505	0.603046	0.146917	0.119186	0.108123	0.161735	0.120728	0.164306	0.031958	0.185615	0.103053	0.051745											0.034727
	TE	55.6593	44.8236	61.641	103.438	83.2116	88.4008	95.4957	76.5078	86.6145	111.276	522.768	507.724	494.048	536.722	509.709	451.141	573.281	448.74	460.078	448.412											350.433
	HS	0	0	0	0	0	0	0	0	0	0	0.200043	4.7e-05	0.6	0.200005	0.400149	0.20002	1	0.2	0.200006	0.200006											350.433
M1M4M6M7M8M9_All	QLC	0.470649	0.592711	0.391673	0.467094	0.346198	0.461371	0.50862	0.467801	0.479887	0.386574	0.01246	0.055471	0.068447	0.009091	0.005144	0.08326	0.026694	0.020385	0.058871	0.023707											0.022648
	TE	42.2818	27.8743	86.7078	95.2712	58.2739	58.3128	76.4492	53.8728	54.4125	71.0705	508.197	539.989	541.654	549.621	513.124	441.014	529.554	501.794	535.236	548.11											339.62
	HS	0	0	0	0	0	0	0	0	0	0	0.833392	0.666667	0.500084	1	0.833337	0.333333	0.500853	1	0.666667	0.500086											339.62
M2M4M6M7M8M9_All	QLC	0.515676	0.464795	0.409385	0.476907	0.431702	0.469354	0.3527	0.420214	0.369797	0.460329	0.021354	0.088396	0.008929	0.028798	0.030354	0.019769	0.046338	0.0421	0.022935	0.038938	0.513065	0.545908	0.344781	0.349143	0.501319	0.476636	0.503665	0.52185	0.506352	0.527123	0.064573
	TE	75.3434	30.4722	74.8201	81.5889	86.8758	84.4022	83.7268	80.5147	86.3192	81.4683	444.014	401.568	450.82	433.869	416.74	428.289	382.649	458.663	433.242	402.062	60.7769	54.4772	98.6122	89.1865	63.3694	61.1506	53.5217	65.1025	67.5132	54.837	262.396
	HS	0	0	0	0	0	0	0	0	0	0	0.833388	0.500055	0.833334	0.500013	0.500042	0.833455	0.333334	0.666667	0.666754	0.5	60.7769	54.4772	98.6122	89.1865	63.3694	61.1506	53.5217	65.1025	67.5132	54.837	262.396
M1M2M4M6M7M8M9_All	QLC	0.469019	0.431268	0.396456	0.374021	0.487264	0.483855	0.442679	0.497984	0.457495	0.431749	0	0.010093	0.007552	0.017283	0.019048	0	0	0.012422	0	0	0.472631	0.626711	0.302644	0.326415	0.474911	0.382781	0.512772	0.466238	0.491071	0.506848	0
	TE	62.4372	38.5313	77.532	99.3667	73.3104	81.4353	85.5591	70.66	79.3605	71.76	455.689	431.211	427.603	423.993	432.531	461.155	451.896	456.291	425.341	453.896	70.0374	28.6778	104.309	96.9961	62.6341	67.4887	58.3118	61.3649	69.1853	60.6752	279.788
	HS	0	0	0	0	0	0	0	0	0	0	0.714418	0.428582	0.428774	0.428583	0.714317	0.714348	0.428646	0.428616	0.428718	1	70.0374	28.6778	104.309	96.9961	62.6341	67.4887	58.3118	61.3649	69.1853	60.6752	279.788
M3M4M6M7M8M9_All	QLC	0.584328	0.416332	0.465777	0.486669	0.45306	0.510649	0.480254	0.493423	0.494183	0.500066	0.010648	0.023613	0	0.039161	0.031941	0.040837	0.042051	0.041721	0.024571	0.06899	0.552339	0.546185	0.397814	0.468437	0.565217	0.532965	0.563088	0.560703	0.56009	0.544939	0.0252
	TE	56.9415	30.2996	64.8432	68.998	82.2425	72.356	84.8085	80.3521	81.6496	90.9523	428.205	391.996	448.935	414.925	429.209	417.571	384.203	406.493	430.78	430.882	52.2014	53.674	66.2183	63.8944	45.4522	49.289	48.1623	49.8451	48.3719	56.0337	275.027
	HS	0	0	0	0	0	0	0	0	0	0	0.33344	0.500001	1	0.333337	0.666673	0.333421	0.5	0.666667	0.833342	0.333334	52.2014	53.674	66.2183	63.8944	45.4522	49.289	48.1623	49.8451	48.3719	56.0337	275.027
M1M3M4M6M7M8M9_All	QLC	0.559498	0.376462	0.354233	0.419014	0.390185	0.435501	0.456934	0.489093	0.383624	0.463636	0.011928	0	0	0	0	0	0	0.007837	0.025132	0.015707	0.420772	0.573632	0.330409	0.325139	0.457759	0.469119	0.497674	0.424648	0.426167	0.407089	0.051626
	TE	57.5675	51.2664	101.635	79.408	80.3564	80.7253	91.4737	82.2684	84.9005	93.9661	458.17	447.749	480.504	461.263	445.73	445.702	458.58	441.526	416.188	464.365	59.3969	44.2243	92.6093	83.4791	57.7259	58.5457	59.6153	60.3806	60.3471	67.691	271.433
	HS	0	0	0	0	0	0	0	0	0	0	0.428578	0.571988	1	0.714434	0.571956	0.714286	1	0.428621	0.428571	0.428583	59.3969	44.2243	92.6093	83.4791	57.7259	58.5457	59.6153	60.3806	60.3471	67.691	271.433
M2M3M4M6M7M8M9_All	QLC	0.482147	0.354156	0.407119	0.293666	0.372619	0.368401	0.398478	0.379019	0.399129	0.330947	0	0	0	0	0.009831	0	0	0	0	0	0.382215	0.470999	0.17851	0.289965	0.423469	0.380653	0.438504	0.424651	0.416575	0.447816	0.060852
	TE	93.8836	50.4631	95.4997	123.492	113.347	118.671	133.464	108.874	98.7677	118.862	492.608	484.632	499.251	501.496	475	455.466	491.384	503.042	507.589	494.119	86.9392	56.6781	103.091	116.893	83.0759	86.3873	72.5026	79.5123	83.9962	76.4738	286.858
	HS	0	0	0	0	0	0	0	0	0	0	0.572199	0.857166	0.857143	0.857233	0.714331	0.714341	0.714404	0.857152	0.857143	0.714421	86.9392	56.6781	103.091	116.893	83.0759	86.3873	72.5026	79.5123	83.9962	76.4738	286.858
M1M2M3M4M6M7M8M9_All	QLC	0.438878	0.368757	0.381991	0.355095	0.38804	0.365604	0.429273	0.359967	0.34349	0.331949	0	0	0	0	0	0	0	0	0	0	0.358148	0.53144	0.215482	0.211427	0.378262	0.373458	0.429932	0.371565	0.396621	0.374291	0.008371
	TE	97.3433	55.9949	115.796	100.877	99.2714	104.261	123.232	95.7405	105.178	99.9659	497.184	494.489	489.76	488.317	487.747	509.156	502.886	506.906	505.459	496.497	92.2271	43.6299	121.811	130.523	89.8414	92.5974	82.8388	95.7317	88.2103	91.2594	296.113
	HS	0	0	0	0	0	0	0	0	0	0	0.250137	0.875213	0.750248	0.625121	0.875479	0.875092	0.37511	0.250413	0.750084	0.750041	92.2271	43.6299	121.811	130.523	89.8414	92.5974	82.8388	95.7317	88.2103	91.2594	296.113
M5M6M7M8M9_All	QLC	0.309392	0.340276	0.405725	0.298775	0.345737	0.279942	0.218539	0.253507	0.245568	0.261485	0.041758	0.035539	0.007815	0.026504	0.024746	0.014171	0.010588	0.01987	0.0187	0.024215	0.31231	0.301751	0.267038	0.361049	0.370066	0.372474	0.393592	0.38557	0.368659	0.407541	0.033193
	TE	139.731	125.037	159.614	157.67	157.015	174.853	188.355	158.459	175.428	182.075	576.037	547.018	581.968	588.178	558.009	563.996	583.457	589.609	563.374	526.416	203.459	161.579	200.421	186.333	175.554	174.617	150.25	184.148	205.817	166.36	348.383
	HS	0	0	0	1e-06	1e-06	0	0	0	0	0.000114	1	0.800055	1	0.800175	0.800042	0.800007	0.800052	0.400026	0.800064	0.800019	203.459	161.579	200.421	186.333	175.554	174.617	150.25	184.148	205.817	166.36	348.383
M1M5M6M7M8M9_All	QLC	0.294122	0.469879	0.31535	0.298557	0.430744	0.494468	0.356999	0.258933	0.308817	0.320279	0.007562	0.008466	0.016908	0.0161	0.02046	0.007523	0.007713	0.011232	0	0.017755	0.453345	0.392174	0.201768	0.388421	0.469334	0.468687	0.444703	0.446242	0.456858	0.459507	0.06133
	TE	111.365	60.697	118.993	150.044	132.186	104.841	131.058	137.702	107.003	121.387	588.112	591.685	564.791	594.724	540.326	578.769	563.298	593.455	569.351	572.013	130.762	143.329	175.041	136.619	118.847	114.428	127.045	132.141	136.11	136.075	338.998
	HS	0	0	0	0.166667	4.9e-05	0	0	0	0	5.2e-05	0.833339	1	0.666674	0.666961	0.500042	0.500039	0.333516	1	0.66669	0.500078	130.762	143.329	175.041	136.619	118.847	114.428	127.045	132.141	136.11	136.075	338.998
M2M5M6M7M8M9_All	QLC	0.481732	0.342766	0.462221	0.394953	0.392006	0.485077	0.391683	0.458897	0.326272	0.335073	0.059052	0.051703	0.088743	0.032879	0.030821	0.060936	0.035167	0.062555	0.124265	0.070367	0.526288	0.60188	0.37279	0.336535	0.577366	0.549187	0.571882	0.495727	0.506755	0.554142	0.099684
	TE	47.0835	56.4308	70.0754	87.0766	67.3261	66.2692	80.6291	68.7103	64.5777	82.3149	364.527	408.261	407.941	404.753	394.248	439.725	400.692	401.946	379.823	408.054	55.3782	66.9922	84.4933	79.3771	51.3471	54.2439	59.6162	58.1745	55.559	62.8934	223.158
	HS	0	0	2e-06	0	0	0	0	0	0	0	0.500005	0.500001	0.500139	0.666667	0.500045	0.333425	0.500002	0.500072	0.500023	0.333533	55.3782	66.9922	84.4933	79.3771	51.3471	54.2439	59.6162	58.1745	55.559	62.8934	223.158
M1M2M5M6M7M8M9_All	QLC	0.493385	0.423587	0.395346	0.36992	0.369159	0.500501	0.324414	0.414353	0.351873	0.3026	0.007792	0.018465	0	0.023501	0	0.033843	0.031034	0.018089	0.015617	0.017695	0.469158	0.643661	0.240942	0.371125	0.466575	0.443486	0.500425	0.439732	0.446169	0.458636	0.058645
	TE	54.0792	56.4368	67.4561	95.2764	57.5115	59.1479	73.4192	59.5194	62.8565	97.846	440.007	433.034	453.713	388.145	448.246	432.94	447.451	414.544	400.689	421.494	56.9071	44.741	92.5452	78.0321	54.1602	57.3799	56.6332	56.1486	55.4391	52.5427	243.672
	HS	0	0	0	0	0	0	0	0	0	0	0.428571	0.285728	0.857149	0.000113	0.571463	0.428571	0.428587	0.428577	0.143144	0.428572	56.9071	44.741	92.5452	78.0321	54.1602	57.3799	56.6332	56.1486	55.4391	52.5427	243.672
M3M5M6M7M8M9_All	QLC	0.512907	0.410668	0.367473	0.504676	0.487366	0.432112	0.354054	0.346182	0.335165	0.417087	0.024021	0.064815	0.083686	0.061969	0.051511	0.056842	0.096388	0.103384	0.068285	0.090091	0.511927	0.600468	0.412416	0.428927	0.506558	0.480033	0.551999	0.552837	0.56728	0.470505
	TE	50.4868	52.8772	79.5042	82.7632	62.5538	66.5968	77.1422	62.5065	61.5437	69.5719	415.084	417.874	402.779	391.91	365.471	394.845	327.002	338.278	393.058	379.384	56.6904	68.3452	62.5135	70.077	53.4723	56.2262	63.5392	61.5353	59.6426	66.0207
	HS	0	0	3e-06	0	0	0	0	0	0	0	0.666761	0.500004	0.500024	0.333439	0.166848	0.333487	0.166704	0.333333	0.333595	0.333436	56.6904	68.3452	62.5135	70.077	53.4723	56.2262	63.5392	61.5353	59.6426	66.0207
M1M3M5M6M7M8M9_All	QLC	0.444784	0.499287	0.45507	0.378307	0.411882	0.398637	0.467478	0.283537	0.307169	0.332347	0.032211	0	0.014322	0.008398	0.006953	0	0	0.015803	0.007079	0.008746	0.386799	0.61616	0.30304	0.324096	0.378668	0.387644	0.462226	0.378656	0.383541	0.342045	0.006659
	TE	61.5719	47.4729	67.2357	85.3632	54.9093	65.6729	75.8645	72.031	69.8722	88.4073	406.027	438.384	413.445	434.809	440.207	431.648	428.074	422.037	422.156	439.895	60.371	49.6596	72.7797	78.2366	57.4961	60.8672	62.6085	61.6135	60.9154	64.9136	271.812
	HS	0	0	0	0	0	0	0	0	0	0	0.28572	0.571479	0.428585	0.143147	0.428822	0.285822	0.571487	0.71429	0.428571	0.428661	60.371	49.6596	72.7797	78.2366	57.4961	60.8672	62.6085	61.6135	60.9154	64.9136	271.812
M2M3M5M6M7M8M9_All	QLC	0.438764	0.315717	0.366125	0.252469	0.457048	0.370883	0.405459	0.370168	0.373972	0.349563	0.014411	0	0	0	0	0	0.009712	0.031612	0	0											0.02271
	TE	77.6616	65.5692	78.4142	103.9	79.0875	82.7265	98.3145	86.7326	79.866	101.735	478.132	478.697	464.272	463.23	453.315	491.098	489.898	468.389	449.301	469.714											266.759
	HS	0	0	0	0	0	0	0	0	0	0	0.428574	0.428571	1	0.285745	0.571561	0.714752	0.2858	0.428572	0.428576	0.428579											266.759
M1M2M3M5M6M7M8M9_All	QLC	0.471722	0.454305	0.323823	0.305998	0.424778	0.36186	0.341162	0.374593	0.367193	0.377083	0	0	0	0	0.008102	0	0	0.006579	0	0											0
	TE	82.7092	63.3383	88.1499	104.862	94.2421	93.1367	86.9961	94.4479	103.593	104.458	487.792	478.418	485.428	484.081	466.949	474.084	493.58	487.937	490.613	486.545											300.649
	HS	0	0	0	0	0	0	0	0	0	0	0.375003	0.625337	1	1	0.375018	0.875	1	0.250255	0.500003	1											300.649
M4M5M6M7M8M9_All	QLC	0.425715	0.561456	0.43552	0.405697	0.428829	0.367101	0.34158	0.39034	0.323159	0.331791	0.006363	0.016159	0	0.017149	0.00827	0.006828	0.007028	0.009737	0.008469	0											0.013333
	TE	80.8271	81.1187	124.142	130.166	123.88	160.855	147.977	130.66	139.182	173.795	638.96	670.335	675.571	605.94	648.797	670.533	655.258	599.183	661.608	661.055											401.718
	HS	0	0	0	0	0	0	0	0	0	0	1	0.333338	0.833391	0.333578	0.833374	0.500017	0.500161	0.166715	1	0.500315											401.718
M1M4M5M6M7M8M9_All	QLC	0.413048	0.506979	0.361827	0.406129	0.408736	0.44784	0.354874	0.433467	0.374191	0.291747	0.013267	0	0	0	0	0	0.008577	0	0	0.011043	0.470128	0.467943	0.375011	0.350556	0.392533	0.386649	0.374896	0.467974	0.484994	0.466652	0
	TE	58.7319	75.0817	117.541	108.455	101.931	96.7966	122.127	98.6068	112.704	151.167	633.597	635.935	640.883	645.325	652.761	652.482	620.793	637.554	623.167	622.761	113.585	128.969	139.913	114.901	103.406	100.349	99.3468	114.293	112.549	113.916	404.697
	HS	0	0	1e-06	0	0	0	0	0	0	0	0.428572	0.57143	0.714314	0.857146	0.714287	0.714624	0.571519	1	0.286685	0.428753	113.585	128.969	139.913	114.901	103.406	100.349	99.3468	114.293	112.549	113.916	404.697
M2M4M5M6M7M8M9_All	QLC	0.464522	0.567997	0.324444	0.330162	0.392175	0.410321	0.336423	0.382495	0.339697	0.29758	0	0	0.007585	0.015706	0	0.008086	0.01404	0	0.00876	0	0.521333	0.566162	0.255375	0.342353	0.506451	0.377016	0.497768	0.507295	0.509054	0.491029	0
	TE	71.402	57.9334	68.0473	86.6852	82.9534	80.9741	105.037	87.2803	92.1964	103.23	480.743	486.874	493.621	464.406	478.165	479.76	459.821	481.611	480.049	488.348	62.7736	53.5646	99.6561	86.825	62.2996	66.1887	61.0043	67.0659	65.9044	60.4563	305.866
	HS	0	0	0	0	0	0	0	0	0	0	0.714286	0.857246	0.285787	0.428628	0.428654	0.571655	0.285805	0.428945	0.428578	0.857235	62.7736	53.5646	99.6561	86.825	62.2996	66.1887	61.0043	67.0659	65.9044	60.4563	305.866
M1M2M4M5M6M7M8M9_All	QLC	0.459737	0.630249	0.29278	0.314697	0.506266	0.398567	0.303412	0.437735	0.429457	0.36491	0	0	0	0	0	0	0	0	0	0	0.499654	0.6023	0.20733	0.320326	0.395645	0.379596	0.505898	0.504058	0.495963	0.486678	0
	TE	65.7643	53.0654	71.4187	87.1822	68.2546	77.3933	93.4625	70.5342	79.2267	88.3846	492.819	496.948	481.464	490.505	498.564	503.17	486.631	494.963	498.698	498.462	66.299	44.7976	80.1315	90.3278	59.6082	60.5582	60.1586	67.7168	67.0784	58.3376	315.119
	HS	0	0	0	0	0	0	0	0	0	0	0.375075	0.500099	1	1	0.750389	0.500003	0.500003	0.501157	1	0.625001	66.299	44.7976	80.1315	90.3278	59.6082	60.5582	60.1586	67.7168	67.0784	58.3376	315.119
M3M4M5M6M7M8M9_All	QLC	0.560864	0.566584	0.427441	0.396061	0.488065	0.436066	0.34482	0.436113	0.454658	0.368046	0.01118	0	0	0.015988	0	0.018226	0.017303	0.02304	0	0.006953	0.554997	0.567771	0.355177	0.38885	0.558885	0.516331	0.550524	0.549794	0.555174	0.514833
	TE	58.8412	57.1732	65.1066	76.0334	59.4115	70.9837	100.079	90.947	89.5655	104.209	511.792	492.724	521.72	475.102	492.524	479.545	495.007	478.834	474.008	500.832	56.6482	53.5861	67.0092	70.071	51.3634	55.5275	58.8686	55.4848	52.5508	61.0843
	HS	0	0	0	0	0	0	0	0	0	0	0.428573	1	0.571431	0.42858	0.428786	0.571462	0.142912	0.571429	0.571648	0.857148	56.6482	53.5861	67.0092	70.071	51.3634	55.5275	58.8686	55.4848	52.5508	61.0843
M1M3M4M5M6M7M8M9_All	QLC	0.48278	0.516236	0.401336	0.306383	0.395094	0.387126	0.431694	0.413269	0.348054	0.333832	0	0	0	0	0	0	0	0	0	0	0.438176	0.569247	0.274823	0.351678	0.437213	0.410043	0.490753	0.430587	0.433406	0.391052	0.011028
	TE	53.438	51.3509	75.3908	82.1301	74.7792	78.9558	102.538	83.7412	82.3591	110.313	475.205	475.868	505.974	481.302	493.843	501.334	520.154	505.856	490.866	485.042	58.5373	45.9409	79.9011	77.8525	56.3268	58.8826	62.2	60.2539	57.1599	66.5653	289.708
	HS	0	0	0	0	0	0	0	0	0	0	0.500008	0.750273	0.875005	0.750129	0.375359	0.875041	1	0.375009	0.750206	0.5	58.5373	45.9409	79.9011	77.8525	56.3268	58.8826	62.2	60.2539	57.1599	66.5653	289.708
M2M3M4M5M6M7M8M9_All	QLC	0.434063	0.274931	0.389015	0.304418	0.369395	0.345345	0.353186	0.31222	0.314105	0.21461	0	0	0	0	0	0	0	0	0	0	0.318871	0.495785	0.130369	0.290301	0.424372	0.29969	0.432044	0.436932	0.44385	0.417414	0.010708
	TE	86.7271	57.1123	85.9663	105.828	98.199	103.184	132.366	96.4839	96.038	121.166	536.516	518.759	534.554	522.252	520.975	525.719	513.773	544.696	516.695	515.176	79.1779	51.2853	116.584	107.811	78.2355	78.959	76.4604	75.7471	78.1374	74.1637	303.639
	HS	0	0	0	0	0	0	0	0	0	0	0.875	1	1	0.875061	0.750683	0.625342	0.750025	0.875252	0.75003	0.875	79.1779	51.2853	116.584	107.811	78.2355	78.959	76.4604	75.7471	78.1374	74.1637	303.639
M1M2M3M4M5M6M7M8M9_All	QLC	0.347823	0.275611	0.37813	0.301447	0.371728	0.350756	0.368669	0.365139	0.30166	0.287746	0	0	0	0	0.007066	0	0	0	0	0											0
	TE	84.4092	60.7827	101.235	97.113	92.0013	92.4557	122.311	102.085	93.2348	112.351	514.372	484.838	517.793	511.59	508.779	504.384	511.993	507.732	509.707	495.942											310.705
	HS	0	0	0	0	0	0	0	0	0	0	0.778112	0.666837	0.888894	0.778148	0.666776	0.889066	0.888919	0.555599	0.889128	0.777956											310.705
M1M2_Oocyte	QLC	0.92131	1	0.642328	0.775275	0.719697	0.92131	0.907495	0.889052	0.878341	0.762334	0.889716	0.968246	0.677623	0.723378	0.889669	0.889669	0.90578	0.787097	0.87513	0.873049	0.703629	0.75	0.669931	0.798647	0.687565	0.705882	0.743891	0.702151	0.702151	0.692857	0.51393
	TE	31.4943	0	62.5952	75.3905	39.8771	34.1734	40.7882	39.8771	45.6202	52.6434	31.8597	8.12089	65.9881	81.55	40.6704	63.053	25.5591	60.0767	43.3494	34.1734	64.7623	32.9661	55.7523	48.1316	63.053	63.907	55.391	55.9803	58.4433	60.6616	65.3735
	HS	0	0	0.001167	0	2e-06	0	0	0	0	0	0	0	0	0	0	0	0	0	0	0	64.7623	32.9661	55.7523	48.1316	63.053	63.907	55.391	55.9803	58.4433	60.6616	65.3735
M1M3_Oocyte	QLC	0.903226	1	0.584415	0.869974	0.970713	0.970713	0.970357	0.892693	0.954584	0.938455	0.9416	0.970862	0.698303	0.691581	0.8955	0.914113	0.927201	0.9416	0.914113	0.884972	0.551003	0.564516	0.599433	0.642613	0.572363	0.636879	0.900174	0.553618	0.54048	0.537489	0.469639
	TE	11.1591	0	57.3805	44.8646	28.9257	28.9257	8.30894	33.0222	32.5919	11.9751	29.5461	8.30894	65.9691	74.3719	26.1825	22.9416	11.9751	22.9416	26.4368	41.6365	36.9353	44.1703	62.9928	69.7436	40.5026	37.7506	23.0043	40.5026	48.2437	40.5026	101.046
	HS	0	0	2.8e-05	0	0	0	0	0	0	0	0	0	0	0	0	0	0	0	0	0	36.9353	44.1703	62.9928	69.7436	40.5026	37.7506	23.0043	40.5026	48.2437	40.5026	101.046
M2M3_Oocyte	QLC	0.720555	0.983871	0.643672	0.388726	0.552157	0.584525	0.879766	0.768102	0.864705	0.929156	0.778554	0.9416	0.75686	0.480175	0.553981	0.586544	0.879766	0.525622	0.699703	0.814141	0.575403	0.580645	0.486541	0.427553	0.564123	0.575364	0.86007	0.641033	0.705202	0.756434	0.557454
	TE	41.6365	4.06044	68.2701	120.435	55.5372	54.2006	41.4116	44.8337	49.8425	34.7968	75.655	22.9416	99.0804	146.76	129.797	125.741	47.9244	137.096	78.8672	69.2326	62.8458	30.6719	73.9546	121.789	65.3689	58.9715	19.2806	53.0396	72.0267	58.4649	88.5088
	HS	0	0	0.001947	0.50011	0.001356	4e-06	0	0	0	0	0	0	0	0.502697	6.6e-05	1.6e-05	0	0.000694	0	0	62.8458	30.6719	73.9546	121.789	65.3689	58.9715	19.2806	53.0396	72.0267	58.4649	88.5088
M1M2M3_Oocyte	QLC	0.88973	0.848039	0.545175	0.482774	0.709032	0.652054	0.764808	0.707978	0.781045	0.875267	0.520545	0.600116	0.32084	0.400774	0.501287	0.472391	0.559013	0.624277	0.568736	0.473503	0.572946	0.711421	0.433435	0.489843	0.565652	0.575276	0.711933	0.553516	0.483485	0.63034	0.17427
	TE	29.6308	8.28843	57.9946	81.0545	36.3988	42.635	36.1033	26.5891	26.4596	35.7644	73.0379	62.5924	140.461	98.4181	62.4662	86.8357	97.1356	74.6478	80.3905	99.5552	53.2469	23.2073	62.5811	86.0997	51.7476	44.6368	35.1721	55.2793	59.3468	51.6675	88.5526
	HS	0	0	0	0.333333	0	0	0	1.5e-05	0	0	0.000265	4.9e-05	0.001541	0.000904	0.333333	0.333334	1e-06	0	0.000116	4e-06	53.2469	23.2073	62.5811	86.0997	51.7476	44.6368	35.1721	55.2793	59.3468	51.6675	88.5526
M1M2_Cumulus	QLC	0.508333	1	0.557143	0.4125	0.5	0.567399	0.716667	0.508333	0.557143	0.49386	0.48	1	0.463636	0.513333	0.572222	0.525	0.577143	0.538235	0.45625	0.57	0.4325	0.6	0.541071	0.379167	0.579167	0.566667	0.513333	0.609226	0.579167	0.616667	0.45
	TE	33.5898	0	31.4616	41.6231	34.3703	33.2818	22.531	31.4616	39.2771	36.4985	40.1976	0	34.822	40.1976	34.3703	40.3909	23.3783	40.1976	38.7423	22.1255	25.4859	14.8813	25.0647	37.9538	25.4859	33.5898	22.1255	22.1255	25.5065	23.3783	36.4985
	HS	1	0	1	1	1	0.503401	0.000718	1	1	1	1	1e-06	1	1	1	1	0.006335	1	1	1	25.4859	14.8813	25.0647	37.9538	25.4859	33.5898	22.1255	22.1255	25.5065	23.3783	36.4985
M1M3_Cumulus	QLC	0.8125	0.722689	0.6875	0.778571	0.95	0.95	0.8125	0.6875	0.752222	0.8125	0.752222	1	0.878571	0.775	0.878571	0.828571	0.828571	0.747222	0.95	0.775	0.741071	0.8125	0.733333	0.725	0.741071	0.741071	0.741071	0.634615	0.634615	0.666667	0.444444
	TE	6.17379	8.25323	9.06416	9.06416	2.77259	2.77259	6.17379	12.3476	12.5707	6.39693	9.11295	0	4.85203	9.11295	4.85203	6.91572	6.91572	11.4155	2.77259	9.11295	9.2873	13.6491	6.91572	12.3476	9.2873	9.2873	9.2873	9.2873	9.2873	7.72665	14.7679
	HS	0.500062	0.500437	0.501748	0.005682	0.0005	0.0005	0.500062	0.501748	0.007617	0.500062	0.505494	0.000266	0.001698	0.006294	0.001698	0.004196	0.004196	0.008991	0.001099	0.006294	9.2873	13.6491	6.91572	12.3476	9.2873	9.2873	9.2873	9.2873	9.2873	7.72665	14.7679
M2M3_Cumulus	QLC	0.541667	1	0.625	0.52381	0.52381	0.52381	0.833333	0.620833	0.563056	0.8	0.507143	0.77381	0.52381	0.507143	0.544643	0.52381	0.690476	0.607143	0.666667	0.857143	0.541667	0.72807	0.607143	0.468254	0.541667	0.541667	0.666667	0.583333	0.55098	0.633333	0.468254
	TE	16.134	0	14.7477	16.7784	16.134	17.5893	2.07944	10.2581	12.5607	5.33754	22.7133	10.3634	18.0312	31.6724	20.4107	17.5893	14.3059	20.4107	16.3084	10.1346	14.8813	8.87179	14.7477	22.7133	14.8813	14.8813	8.87179	18.0312	16.134	7.53476	26.52
	HS	1	1.8e-05	1	1	1	0.504257	0.001262	0.500258	0.504257	0.001318	1	0.500193	1	1	1	1	0.501084	1	0.006772	0.500013	14.8813	8.87179	14.7477	22.7133	14.8813	14.8813	8.87179	18.0312	16.134	7.53476	26.52
M1M2M3_Cumulus	QLC	0.423677	1	0.430747	0.333333	0.44152	0.508187	0.620707	0.442593	0.481482	0.641667	0.354546	0.608586	0.369374	0.346111	0.405556	0.480486	0.501235	0.210684	0.361111	0.44155	0.44965	0.483333	0.37	0.385333	0.433333	0.367806	0.535873	0.4	0.381046	0.42963	0.38664
	TE	18.8799	0	18.8137	25.4531	20.0036	21.678	13.8706	19.8879	18.6043	13.0904	23.1822	7.3453	19.946	20.1325	22.0201	19.7014	17.4082	24.3322	20.7523	19.4298	19.6353	14.5612	17.5663	21.7986	18.2433	21.0567	16.6902	15.6137	17.2745	14.8964	20.8471
	HS	0.668772	0	1	1	0.667443	0.333847	0.333441	0.337664	0.336711	0.334784	0.666926	0.333367	0.337573	0.667374	0.668199	0.666714	0.334336	1	0.669078	0.334118	19.6353	14.5612	17.5663	21.7986	18.2433	21.0567	16.6902	15.6137	17.2745	14.8964	20.8471
M1M2_Lymphocytes	QLC	0.588786	1	0.44382	0.480584	0.601343	0.592238	0.683002	0.695753	0.670321	0.60921	0.665345	0.904991	0.45246	0.508505	0.682653	0.631215	0.770311	0.543085	0.711787	0.743048	0.558002	0.576923	0.515843	0.520915	0.600227	0.571535	0.644541	0.628973	0.613946	0.626322	0.478266
	TE	86.1565	0	123.764	148.63	78.3151	102.456	59.3083	83.8221	79.3755	64.8496	84.3871	21.606	138.751	111.034	83.4246	105.867	91.245	102.531	67.0961	87.129	98.0785	42.8499	116.541	132.587	84.3871	73.1363	76.7663	100.36	100.021	110.776	93.1692
	HS	4e-06	0	1	0.001729	0.5	1.4e-05	8.2e-05	0	0	2e-05	0	0	1	0.002975	0	1e-06	0	0.000222	0	0	98.0785	42.8499	116.541	132.587	84.3871	73.1363	76.7663	100.36	100.021	110.776	93.1692
M1M3_Lymphocytes	QLC	0.701567	0.968269	0.444368	0.368681	0.679321	0.670218	0.602885	0.758511	0.681624	0.646936	0.420192	0.936966	0.473678	0.510373	0.845464	0.748002	0.737358	0.730853	0.611363	0.569608	0.565826	0.8	0.472985	0.488811	0.451582	0.584109	0.563797	0.522797	0.583217	0.47574	0.440241
	TE	68.22	12.1087	87.4369	146.593	67.898	69.2843	67.8453	69.2843	69.5417	106.289	126.834	29.0165	145.807	127.522	61.8803	97.6098	74.4519	70.6021	93.4825	90.5829	87.9424	42.3356	137.809	142.676	97.6365	81.0148	131.755	94.8797	127.135	96.6232	83.2661
	HS	0	0	0.500049	1	2e-06	9e-06	0.000391	0	0	1e-06	1	0	1	0.003084	0	0	0	0	1e-06	5.1e-05	87.9424	42.3356	137.809	142.676	97.6365	81.0148	131.755	94.8797	127.135	96.6232	83.2661
M2M3_Lymphocytes	QLC	0.403948	0.672575	0.510004	0.311759	0.369192	0.418787	0.457627	0.466038	0.479552	0.387056	0.412306	0.652931	0.422191	0.331654	0.405565	0.400723	0.429552	0.371894	0.388427	0.426379	0.302974	0.582029	0.308695	0.392089	0.298011	0.298011	0.432432	0.293919	0.314054	0.520865	0.449728
	TE	182.594	66.9119	194.316	203.764	192.95	190.053	189.219	198.047	192.95	177.874	198.047	133.74	200.066	197.163	195.893	186.131	189.219	200.233	197.966	173.718	187.69	140.014	196.482	202.962	199.377	198.107	190.158	200.066	198.143	179.881	110.304
	HS	1	0.000333	1	1	1	1	1	1	1	1	1	0	1	1	1	1	1	1	1	0.500602	187.69	140.014	196.482	202.962	199.377	198.107	190.158	200.066	198.143	179.881	110.304
M1M2M3_Lymphocytes	QLC	0.276674	0.767057	0.149035	0.130449	0.385595	0.430371	0.456727	0.274404	0.203203	0.456617	0.159445	0.478386	0.136496	0.1439	0.138541	0.191287	0.332441	0.228141	0.118672	0.388598	0.173517	0.564959	0.157918	0.219412	0.212567	0.22935	0.21929	0.207326	0.224708	0.298793	0.174984
	TE	124.986	30.9766	145.68	159.143	106.231	94.9224	94.2028	133.452	115.593	105.812	163.197	87.529	169.207	164.094	156.381	140.955	128.731	153.609	160.345	111.51	139.788	69.7467	142.717	153.962	140.023	134.306	134.099	126.882	126.991	112.641	108.689
	HS	0.33374	0	1	0.666943	0.333365	0.333347	0.333333	0.66667	0.666678	0.000165	1	0.333333	1	1	0.666772	0.666723	0.333872	0.666668	1	0.000526	139.788	69.7467	142.717	153.962	140.023	134.306	134.099	126.882	126.991	112.641	108.689
M1M8_Lymphocytes	QLC	1	1	1	1	1	1	1	1	1	1	0.980769	0.95696	1	0.95696	0.95696	1	0.846546	1	0.95696	0.956481	1	0.8	0.725	1	1	1	1	1	1	1	0.442094
	TE	0	0	0	0	0	0	0	0	0	0	3.8712	13.3772	0	7.45472	10.5756	0	35.6108	0	7.45472	7.45472	0	17.2792	15.9729	0	0	0	0	0	0	0	44.2542
	HS	0	0	0	0	0	0	0	0	0	0	0	0	0	0	0	0	0	0	0	0	0	17.2792	15.9729	0	0	0	0	0	0	0	44.2542
M2M8_Lymphocytes	QLC	1	1	1	0.966667	1	1	1	1	1	1	0.820833	0.966667	0.95	0.95	0.930952	0.898345	0.947619	0.930952	0.930952	0.845098	1	0.916667	0.642857	1	1	1	1	1	1	1	0.501623
	TE	0	0	0	7.65255	0	0	0	0	0	0	23.2256	7.65255	9.82444	4.02535	10.8306	50.9249	7.20341	7.20341	7.20341	24.8375	0	14.2329	10.6046	0	0	0	0	0	0	0	48.1097
	HS	0	0	0	0	0	0	0	0	0	0	1e-06	0	0	0	0	0	0	0	0	0	0	14.2329	10.6046	0	0	0	0	0	0	0	48.1097
M1M2M8_Lymphocytes	QLC	0.678571	0.730769	0.666667	0.673167	0.733517	0.68032	0.743315	0.725875	0.722769	0.742674	0.577946	0.737817	0.449599	0.569444	0.535407	0.451119	0.622259	0.443533	0.465208	0.556375	0.694097	0.88718	0.610202	0.609902	0.63484	0.615385	0.831728	0.699634	0.652415	0.778194	0.330769
	TE	30.6056	9.25206	30.4027	41.4233	29.3676	29.4836	25.5566	30.6056	31.3902	27.4624	39.4299	22.1363	60.5848	36.7488	46.779	58.0104	52.1425	52.0396	41.0222	52.3329	35.8052	18.473	37.0769	38.5745	37.4802	33.1386	24.5432	29.1886	35.7296	18.8306	53.0788
	HS	4e-05	0.000198	7e-06	0.000348	4e-05	4e-05	4e-05	4e-05	4e-05	4e-05	0.333333	2e-06	0.333361	0.00063	0.333367	0.333367	0.000629	0.333333	0.333333	8.4e-05	35.8052	18.473	37.0769	38.5745	37.4802	33.1386	24.5432	29.1886	35.7296	18.8306	53.0788
M3M8_Lymphocytes	QLC	1	1	1	1	1	1	1	1	1	1	0.941176	0.951961	1	0.863971	0.908088	0.985294	0.970588	0.869748	0.951961	0.934874	1	0.882353	0.785714	1	1	1	1	1	1	1	0.568452
	TE	0	0	0	0	0	0	0	0	0	0	7.9338	7.33694	0	23.8739	13.7329	4.15888	4.15888	17.2861	7.33694	11.1119	0	24.0013	7.96555	0	0	0	0	0	0	0	47.6938
	HS	0	0	0	0	0	0	0	0	0	0	0	0	0	0	0	0	0	0	0	0	0	24.0013	7.96555	0	0	0	0	0	0	0	47.6938
M1M3M8_Lymphocytes	QLC	0.712156	0.810989	0.588156	0.598206	0.748291	0.702511	0.753633	0.720024	0.704558	0.70023	0.436652	0.702216	0.405014	0.427289	0.408427	0.46785	0.476886	0.456165	0.493071	0.474787	0.611041	0.727581	0.566449	0.552808	0.592838	0.589822	0.655384	0.6285	0.63842	0.622804	0.345777
	TE	30.3192	9.53606	39.4809	50.2684	31.6626	31.0614	28.8573	34.1771	33.5551	34.3039	64.9837	33.4643	75.1993	62.2554	70.3204	65.5781	65.8956	65.6028	51.5143	63.1495	37.1891	34.1629	46.4483	46.478	40.5984	34.747	38.2604	39.5271	35.9744	38.2604	50.8847
	HS	1.7e-05	0	0.000217	0.000185	1.7e-05	1.7e-05	1.7e-05	1.7e-05	1.7e-05	1.7e-05	0.666667	2e-06	0.666667	0.666667	0.334139	0.666667	0.000154	0.666667	0.333343	0.333547	37.1891	34.1629	46.4483	46.478	40.5984	34.747	38.2604	39.5271	35.9744	38.2604	50.8847
M2M3M8_Lymphocytes	QLC	0.596904	0.800787	0.564496	0.420588	0.575512	0.625926	0.630089	0.592097	0.556944	0.566923	0.501536	0.374227	0.42462	0.495878	0.466992	0.380972	0.492472	0.450504	0.424491	0.490395	0.586135	0.650845	0.664358	0.608735	0.613228	0.606536	0.559277	0.648743	0.653289	0.578587	0.229049
	TE	47.5981	19.1027	52.828	74.2955	50.7202	50.7202	49.7163	49.0315	51.1718	50.125	66.475	73.884	77.3573	69.494	66.1902	84.0349	69.1936	71.5129	80.8452	55.3109	54.4154	41.0785	50.5438	54.0964	51.6887	52.2563	49.4734	54.4576	51.5998	46.3558	57.3702
	HS	0.000161	1.2e-05	0.000161	0.666667	0.333334	0.000787	0.000165	0.333334	0.333335	0.000165	0.333335	0.666667	0.333412	0.666667	0.333412	0.333645	2.6e-05	0.333364	0.333465	0.333335	54.4154	41.0785	50.5438	54.0964	51.6887	52.2563	49.4734	54.4576	51.5998	46.3558	57.3702
M1M2M3M8_Lymphocytes	QLC	0.45781	0.71119	0.384314	0.337481	0.493232	0.481112	0.490466	0.438517	0.441741	0.476662	0.233645	0.60206	0.10271	0.194987	0.254131	0.221325	0.201763	0.166462	0.279434	0.18258	0.363817	0.638427	0.357804	0.319985	0.338761	0.35219	0.493547	0.34902	0.338683	0.396162	0.108607
	TE	54.5199	26.5906	71.7384	83.2655	53.589	54.3179	50.8528	51.5883	48.7544	48.1574	81.5017	27.8073	103.793	85.8845	92.5775	95.2057	91.338	86.5207	87.9001	87.6593	64.9055	41.6201	63.6356	69.3107	65.332	66.4621	56.883	64.4895	66.1853	68.2832	78.3066
	HS	0.250113	0	0.75	0.75	0.250203	0.25012	0.000395	0.250032	0.250143	0.000215	0.750001	0	0.750416	0.75	0.250803	0.500322	0.500671	0.500007	0.75	0.500178	64.9055	41.6201	63.6356	69.3107	65.332	66.4621	56.883	64.4895	66.1853	68.2832	78.3066
M1M2_MSC	QLC	0.886447	1	0.754762	0.772607	1	1	1	0.825	1	1	0.91317	0.915053	0.728826	0.819931	0.864825	0.948718	0.913919	0.91317	0.892419	0.894776	0.875824	0.825	0.646305	0.698706	0.914257	0.850205	0.915053	0.758588	0.7714	0.761905	0.503497
	TE	19.1696	0	40.9241	53.2221	0	0	0	15.532	0	0	15.0597	24.2586	57.141	34.5363	38.0844	4.30406	18.7867	17.9376	30.1186	24.2586	29.0644	28.3843	50.3357	85.9249	25.7787	29.0644	30.9709	37.0088	37.0088	16.5325	51.9445
	HS	0	0	0.000236	0	0	0	0	0.000236	0	0	0	0	0	0	0	0	0	0	0	0	29.0644	28.3843	50.3357	85.9249	25.7787	29.0644	30.9709	37.0088	37.0088	16.5325	51.9445
M1M3_MSC	QLC	0.892625	1	0.611698	0.784899	0.892625	0.892625	0.783026	0.929125	0.929125	0.806836	0.7999	0.900915	0.505593	0.752313	0.871156	0.835688	0.848321	0.740994	0.84287	0.730092	0.78416	0.830645	0.499957	0.524449	0.78416	0.78416	0.787167	0.744724	0.744724	0.642276	0.711597
	TE	48.8276	0	64.4919	60.5151	54.74	55.0598	55.0598	41.5427	44.1687	47.6201	48.0822	11.1789	121.542	48.0822	22.5934	54.6289	28.0653	53.8323	37.322	66.1251	61.0118	42.0054	69.6663	72.2321	58.8946	58.8946	48.4562	57.8352	61.0118	23.3631	43.5571
	HS	0	0	2.3e-05	0	0	0	0.5	0	0	0.000294	0	0	1	0	0	0	0	0	0	0	61.0118	42.0054	69.6663	72.2321	58.8946	58.8946	48.4562	57.8352	61.0118	23.3631	43.5571
M2M3_MSC	QLC	0.564797	0.791432	0.617726	0.416506	0.553729	0.617726	0.552953	0.615224	0.59308	0.642374	0.642934	0.950595	0.844238	0.323726	0.535574	0.562852	0.509542	0.660217	0.527622	0.626337	0.581036	0.73186	0.656804	0.439001	0.471727	0.593775	0.65014	0.651854	0.693497	0.620071	0.372294
	TE	91.6925	34.1097	75.2065	148.754	92.8245	92.4079	96.8749	79.564	81.81	78.9067	168.977	48.0239	73.0697	214.145	157.367	189.446	161.204	138.461	129.653	138.091	92.9627	70.3897	73.2294	176.135	98.545	90.3062	92.4537	89.4464	68.1671	99.1398	98.545
	HS	0.000756	0	0.000151	0.501061	0.5	1.2e-05	0.500005	5e-06	0.000755	0.5	0	0	0	1	5.1e-05	1.1e-05	0.000259	0	5.6e-05	0	92.9627	70.3897	73.2294	176.135	98.545	90.3062	92.4537	89.4464	68.1671	99.1398	98.545
M1M2M3_MSC	QLC	0.640761	0.860955	0.51368	0.436248	0.613649	0.703283	0.502907	0.697533	0.675042	0.51154	0.377719	0.536578	0.425332	0.466299	0.459664	0.447237	0.425162	0.443648	0.378362	0.39439	0.534487	0.689352	0.484258	0.30373	0.547014	0.57472	0.579834	0.689585	0.549501	0.639436	0.380278
	TE	38.3909	16.1694	59.0583	92.3271	55.0521	34.254	62.5114	37.9178	34.0188	47.2761	113.411	48.9215	125.808	105.595	91.8108	99.7585	102.716	109.224	125.347	98.501	68.5878	45.9273	56.9256	101.856	67.0683	63.4988	53.7469	54.4163	58.9762	51.5819	79.139
	HS	1.5e-05	0	5.6e-05	0.333516	5e-06	7.4e-05	0.333333	1e-06	7e-06	0.333333	0.333338	0.333333	0.000347	0.666667	0.333334	0.33334	0.333333	2.3e-05	0.333334	0.333334	68.5878	45.9273	56.9256	101.856	67.0683	63.4988	53.7469	54.4163	58.9762	51.5819	79.139
M1M4_MSC	QLC	1	1	0.946429	0.982143	1	1	1	1	1	1	0.922619	0.923701	0.958949	0.923701	0.941114	0.958949	0.982143	0.946429	0.941558	0.905844	0.982143	0.964286	0.834416	0.958949	0.982143	0.982143	0.982143	0.946429	0.946429	0.982143	0.461905
	TE	0	0	7.49554	3.95124	0	0	0	0	0	0	14.4285	14.4285	7.58883	17.6131	11.1331	7.58883	3.95124	7.49554	11.1331	17.6131	3.95124	7.49554	23.0644	11.1331	3.95124	3.95124	3.95124	10.7909	10.7909	3.95124	38.3954
	HS	0	0	0	0	0	0	0	0	0	0	0	0	0	0	0	0	0	0	0	0	3.95124	7.49554	23.0644	11.1331	3.95124	3.95124	3.95124	10.7909	10.7909	3.95124	38.3954
M2M4_MSC	QLC	0.810704	1	0.573604	0.708371	0.84378	0.866002	0.659873	0.555665	0.810704	0.594508	0.826105	0.956502	0.807237	0.801648	0.853181	0.797975	0.826105	0.76065	0.884202	0.880737	0.653267	0.907407	0.587283	0.668911	0.708499	0.732858	0.77861	0.708981	0.640974	0.76706	0.560005
	TE	59.0834	0	76.3855	67.5796	40.7233	42.7381	39.1706	61.5618	53.5755	39.0275	60.7944	15.6496	60.3827	61.5618	39.0203	36.0443	49.8164	63.2777	34.6223	32.0321	81.1287	13.6852	71.783	91.2192	73.0656	76.5262	63.5767	55.4473	55.4473	40.7351	66.3023
	HS	0	0	0.000159	0	0	0	2e-05	0.00057	0	0.001233	0	0	0	0	0	0	0	0	0	0	81.1287	13.6852	71.783	91.2192	73.0656	76.5262	63.5767	55.4473	55.4473	40.7351	66.3023
M1M2M4_MSC	QLC	0.734454	0.868406	0.689539	0.677072	0.753464	0.753464	0.836765	0.736156	0.706109	0.583785	0.728882	0.771712	0.477682	0.615498	0.711419	0.706765	0.656097	0.618604	0.651346	0.587254	0.739264	0.880342	0.735128	0.674243	0.765413	0.773842	0.804571	0.754247	0.771353	0.893147	0.429855
	TE	31.0838	17.6542	43.4802	41.7663	43.0586	43.0586	37.3929	38.8902	36.6622	50.3552	28.1142	23.9758	66.8638	49.1716	28.9557	35.893	41.6306	45.071	33.1181	39.414	39.161	16.9246	37.8712	52.4689	35.9664	39.8788	33.4701	33.2657	32.0627	16.8869	50.5316
	HS	3e-06	0	0	0.000138	0.333333	0.333333	0	0.333333	0.333333	0.00073	0.333333	0.000311	0.333333	9e-06	3e-06	0.000311	0.333333	0.333333	0.333333	0.333333	39.161	16.9246	37.8712	52.4689	35.9664	39.8788	33.4701	33.2657	32.0627	16.8869	50.5316
M3M4_MSC	QLC	0.987805	0.987805	0.782952	0.987805	0.939024	0.939024	0.987805	0.95122	0.963415	0.939024	0.914868	0.902673	0.927064	0.902673	0.941127	0.941127	0.963415	0.91081	0.877597	0.880151	0.969948	0.987805	0.751471	0.969948	0.969948	0.969948	1	1	1	1	0.555704
	TE	4.35671	4.35671	45.9174	4.35671	19.2697	19.2697	4.35671	15.7712	12.1361	19.2697	23.1833	23.1833	22.7934	34.8615	11.7689	15.7593	12.1361	26.6819	23.1833	26.6819	31.5628	4.35671	75.2373	27.845	30.8472	29.5598	0	0	0	0	58.4141
	HS	0	0	0.5	0	0	0	0	0	0	0	0	0	0	0	0	0	0	0	0	0	31.5628	4.35671	75.2373	27.845	30.8472	29.5598	0	0	0	0	58.4141
M1M3M4_MSC	QLC	0.864042	0.879915	0.574261	0.819446	0.848169	0.848169	0.864042	0.833089	0.848169	0.864042	0.639802	0.695016	0.648571	0.616316	0.635683	0.672956	0.737336	0.658458	0.602199	0.709485	0.885425	0.99187	0.593509	0.719987	0.917083	0.917083	0.939007	0.805745	0.802014	0.929213	0.474384
	TE	17.8887	14.7132	43.1588	21.6239	18.853	21.6657	18.3359	19.8123	19.6205	17.8887	38.1818	46.5588	59.5577	50.1712	42.9625	38.0806	30.8355	42.9151	48.7913	32.3395	30.5529	2.90447	46.8983	33.359	30.2256	23.1979	8.79982	17.2048	20.7842	6.31444	46.8299
	HS	0	0	0.333333	0	0	0	0	0	0	0	0.000437	0.000533	6e-06	0.000533	0.000178	0.000178	4.6e-05	0.333333	0.333333	8.3e-05	30.5529	2.90447	46.8983	33.359	30.2256	23.1979	8.79982	17.2048	20.7842	6.31444	46.8299
M2M3M4_MSC	QLC	0.535212	0.81488	0.595637	0.560401	0.720242	0.678328	0.649712	0.77204	0.773646	0.641073	0.512181	0.474548	0.285327	0.513816	0.566423	0.510273	0.502129	0.478771	0.556641	0.448482	0.685591	0.804253	0.519366	0.487227	0.643662	0.652691	0.597586	0.749034	0.722755	0.618819	0.401026
	TE	54.7559	30.3726	66.863	50.9619	40.1544	35.9906	32.7809	30.608	30.514	37.3004	69.8005	67.9973	144.762	76.5669	64.8377	89.4623	60.2701	88.1264	67.7462	103.381	62.3956	27.6555	74.3484	85.1526	59.6246	58.6347	50.5191	46.0333	44.0154	39.5079	64.7929
	HS	3.3e-05	0	0	0.00017	0	0	2e-06	0	0	5e-06	0.333333	0.333333	0.333335	0.333333	0.333333	0.333333	0.333333	0.00021	0.333333	0.333335	62.3956	27.6555	74.3484	85.1526	59.6246	58.6347	50.5191	46.0333	44.0154	39.5079	64.7929
M1M2M3M4_MSC	QLC	0.576604	0.785897	0.549267	0.515523	0.67251	0.5976	0.678589	0.64365	0.754215	0.700496	0.429562	0.44854	0.374551	0.473456	0.479694	0.435148	0.426531	0.430523	0.493729	0.393691	0.702384	0.85319	0.519017	0.445218	0.686108	0.618659	0.671561	0.71622	0.700393	0.757431	0.257482
	TE	39.6465	24.7454	49.1038	50.0764	38.1925	36.03	30.7075	34.3048	29.8125	33.2563	65.4477	64.9595	69.1085	76.723	61.5994	64.5284	68.6974	50.8242	68.0873	74.3645	50.2705	20.2026	54.0146	67.6288	47.3683	45.3153	38.0428	39.3457	45.5621	24.4278	82.0297
	HS	0.000224	0	0	0.000358	2.1e-05	2.1e-05	0	2e-06	0	0	1e-06	3.4e-05	0.250001	0.250001	0.000264	0.25	1.5e-05	7.1e-05	0	0.250001	50.2705	20.2026	54.0146	67.6288	47.3683	45.3153	38.0428	39.3457	45.5621	24.4278	82.0297
M1M5_MSC	QLC	1	1	1	0.958333	1	1	1	1	1	1	0.931548	0.908571	1	0.956191	1	1	0.914773	0.934524	0.956439	0.956439	1	0.956439	0.916667	1	1	1	1	1	1	1	0.787067
	TE	0	0	0	7.13887	0	0	0	0	0	0	10.6064	13.9611	0	7.42178	0	0	13.8544	7.42178	7.42178	18.3708	0	7.42178	10.2168	0	0	0	0	0	0	0	22.7502
	HS	0	0	0	0	0	0	0	0	0	0	0	0	0	0	0	0	0	0	0	0	0	7.42178	10.2168	0	0	0	0	0	0	0	22.7502
M2M5_MSC	QLC	1	1	1	1	1	1	1	1	1	1	0.841575	0.828755	0.782857	0.894231	0.897436	0.803223	0.916084	0.846154	0.833333	0.803114	1	1	1	1	1	1	1	1	1	1	0.526364
	TE	0	0	0	0	0	0	0	0	0	0	22.2654	25.6899	18.6979	19.46	15.532	22.2654	11.1279	25.5357	27.3661	22.1113	0	0	0	0	0	0	0	0	0	0	39.6175
	HS	0	0	0	0	0	0	0	0	0	0	0	0	2.1e-05	0	3e-06	1.1e-05	0	0	1e-06	1e-06	0	0	0	0	0	0	0	0	0	0	39.6175
M1M2M5_MSC	QLC	0.86746	0.883333	0.867704	0.799137	0.883333	0.883333	0.883333	0.883333	0.949939	0.883333	0.667115	0.667115	0.5531	0.695954	0.904229	0.936827	0.733563	0.670841	0.583531	0.755515	0.912698	1	0.764203	0.850075	0.951994	0.951994	0.952135	0.889853	0.889853	1	0.410315
	TE	14.091	14.1295	9.55221	19.893	9.46143	9.46143	12.8785	12.8785	6.38987	12.8785	26.877	37.606	52.5287	25.785	16.6532	11.4396	29.5663	42.3613	37.074	27.1006	11.5121	0	16.7786	29.9357	8.59289	8.59289	10.3236	12.2763	12.2763	0	39.8091
	HS	4e-06	1.7e-05	0	1.7e-05	0	0	0	1.7e-05	0	9e-06	0.000258	0.333333	8.9e-05	1e-06	0	0	0	0.000428	0.000123	0	11.5121	0	16.7786	29.9357	8.59289	8.59289	10.3236	12.2763	12.2763	0	39.8091
M3M5_MSC	QLC	1	1	1	1	1	1	1	1	1	1	0.728942	0.718906	0.898687	0.894231	0.807454	0.852564	0.831882	0.817308	0.815662	0.819686	1	1	1	1	1	1	1	1	1	1	0.761641
	TE	0	0	0	0	0	0	0	0	0	0	42.2161	48.8805	15.0805	19.2697	17.26	17.26	22.5046	33.3678	27.761	29.3704	0	0	0	0	0	0	0	0	0	0	48.7388
	HS	0	0	0	0	0	0	0	0	0	0	0.000331	1.4e-05	0	7e-06	4e-06	4e-06	0	0.000128	2e-06	0	0	0	0	0	0	0	0	0	0	0	48.7388
M1M3M5_MSC	QLC	0.889258	0.926829	0.66479	0.748723	0.862698	0.847331	0.871224	0.827218	0.812227	0.871224	0.449185	0.708915	0.558918	0.652916	0.893085	0.653946	0.696883	0.427816	0.604358	0.595301	0.905455	1	0.671076	0.739991	0.937113	0.937113	0.939007	0.798205	0.821316	0.936508	0.630773
	TE	20.0861	8.62407	26.0022	22	11.9309	19.322	15.8734	19.322	20.0861	15.2143	46.3542	31.7887	40.0009	30.4681	32.168	34.4674	33.5573	72.0851	52.5056	51.1014	17.0118	0	28.4053	24.0774	18.8194	19.6315	8.79982	17.0118	15.4909	2.27407	28.5531
	HS	0	0	0.000567	3.7e-05	0	0	0	4e-06	4e-06	0	0.333341	0.333333	0.333333	0	0	1e-06	0.333333	0.33417	3e-06	0.333333	17.0118	0	28.4053	24.0774	18.8194	19.6315	8.79982	17.0118	15.4909	2.27407	28.5531
M2M3M5_MSC	QLC	0.703259	0.828953	0.75	0.652308	0.716239	0.741647	0.666401	0.677071	0.802934	0.646291	0.562445	0.683545	0.423441	0.202071	0.611237	0.407736	0.257781	0.576733	0.536137	0.350463	0.725412	0.804253	0.779346	0.644153	0.701962	0.707119	0.649756	0.827742	0.816441	0.762709	0.299441
	TE	32.4381	17.4073	25.9582	58.885	34.2364	31.4237	31.0034	34.2047	24.9544	31.4913	70.6046	44.0181	107.144	102.379	60.8391	90.9597	107.346	87.2123	74.7167	120.686	30.5334	14.6251	22.7647	59.7552	30.1323	31.11	28.2127	28.1232	23.7462	24.4349	59.0092
	HS	5.1e-05	1.1e-05	0	0.33334	6.2e-05	4e-06	9e-05	9e-05	0	9e-05	3e-06	0	0.333334	0.334638	6e-06	0.333362	0.666703	0.0001	3.2e-05	0.33402	30.5334	14.6251	22.7647	59.7552	30.1323	31.11	28.2127	28.1232	23.7462	24.4349	59.0092
M1M2M3M5_MSC	QLC	0.785237	0.823264	0.556595	0.512139	0.654881	0.659523	0.80848	0.676787	0.693132	0.704542	0.301937	0.389351	0.383099	0.305493	0.332409	0.169364	0.299929	0.256663	0.471597	0.295534	0.723794	0.85319	0.648855	0.477798	0.746558	0.655914	0.678763	0.772956	0.743367	0.849315	0.387375
	TE	30.0623	12.8649	32.2412	56.1593	30.1073	30.5482	24.6826	32.6059	31.7817	28.3866	83.2847	63.4429	78.5575	75.871	70.2514	80.4733	76.532	66.281	76.0332	69.1093	33.419	10.32	32.108	52.7142	28.7911	32.2612	24.646	30.3088	25.408	15.1313	59.8633
	HS	0	0	2.2e-05	0.000566	0.000155	1.6e-05	0	3.2e-05	1e-06	1e-05	0.5	0.250001	2.8e-05	0.000149	0.000292	0.250017	0.250355	0.250186	4.1e-05	0.5	33.419	10.32	32.108	52.7142	28.7911	32.2612	24.646	30.3088	25.408	15.1313	59.8633
M4M5_MSC	QLC	1	1	1	0.958333	1	0.979167	1	1	1	1	0.926257	0.940476	0.903329	0.962143	0.908425	0.946429	0.961925	0.905423	0.944286	0.962143	1	0.982143	0.982143	1	1	1	1	1	1	1	0.460714
	TE	0	0	0	7.13887	0	3.78419	0	0	0	0	17.6604	11.0901	17.7124	7.73543	11.2797	7.49554	7.73543	17.9297	11.2797	7.73543	0	3.95124	3.95124	0	0	0	0	0	0	0	72.7344
	HS	0	0	0	0	0	0	0	0	0	0	0	0	0	0	0	0	0	0	0	0	0	3.95124	3.95124	0	0	0	0	0	0	0	72.7344
M1M4M5_MSC	QLC	0.846154	0.846154	0.904762	0.884921	0.857143	0.857143	0.857143	0.827619	0.845238	0.857143	0.768732	0.684762	0.708288	0.922277	0.840563	0.775278	0.617441	0.725566	0.653864	0.687229	1	0.959055	0.972944	0.972633	1	1	1	1	1	1	0.531173
	TE	9.27676	9.55749	5.58596	13.8543	15.4237	13.9624	15.4237	11.7753	12.056	9.55749	20.2541	16.6119	24.5811	19.3236	15.2963	26.2635	26.6489	27.7702	29.1573	28.6496	0	5.10809	3.84669	3.71104	0	0	0	0	0	0	43.736
	HS	1e-06	1e-06	0	0	0	0	0	9.1e-05	0	0	0.333333	0.000804	1e-06	0	0	0	0.333333	8.7e-05	0.000804	0.000268	0	5.10809	3.84669	3.71104	0	0	0	0	0	0	43.736
M2M4M5_MSC	QLC	0.748265	0.903509	0.780756	0.781029	0.748265	0.792485	0.785594	0.67016	0.761583	0.785594	0.7348	0.706011	0.675515	0.709224	0.77751	0.739527	0.740687	0.753473	0.660586	0.726216	0.79227	0.987654	0.790252	0.779274	0.791538	0.787433	0.852327	0.850546	0.839744	0.941026	0.360451
	TE	17.1222	19.464	24.5724	24.9328	23.9307	21.9794	15.4799	26.5602	25.3935	14.2376	38.6617	23.0295	35.6979	35.1558	20.4946	33.3874	27.234	47.3924	42.7389	24.6373	24.3552	2.60801	26.1821	30.4064	24.9328	26.1821	21.8008	18.4824	18.4824	12.3892	56.9956
	HS	3.1e-05	0	0	0	3.1e-05	1e-06	1e-06	0.333333	2e-06	1e-06	0	0	0	0	0	0	0	0	0	0	24.3552	2.60801	26.1821	30.4064	24.9328	26.1821	21.8008	18.4824	18.4824	12.3892	56.9956
M1M2M4M5_MSC	QLC	0.721801	0.709683	0.709344	0.586497	0.731931	0.740987	0.70057	0.702974	0.731931	0.710318	0.609841	0.618545	0.411012	0.464433	0.522004	0.589638	0.610494	0.50737	0.516527	0.584418	0.814412	0.990741	0.795995	0.755682	0.824059	0.830381	0.853428	0.819524	0.758549	0.916667	0.374438
	TE	18.4657	29.2846	26.0837	36.8372	29.4538	28.6867	28.848	26.7556	23.8474	21.4765	30.5987	33.6484	61.0124	44.7121	30.15	29.2819	26.3638	33.954	38.1004	38.1475	17.3598	1.95601	20.2908	26.9518	18.4624	18.8506	16.2121	16.0531	17.5937	7.07412	46.0685
	HS	4e-06	0.25	0	1.6e-05	2e-06	0	0.000297	0.000104	2e-06	7e-05	0	1.3e-05	4.3e-05	0.25	0	0	5.3e-05	2.2e-05	0.25	0	17.3598	1.95601	20.2908	26.9518	18.4624	18.8506	16.2121	16.0531	17.5937	7.07412	46.0685
M3M4M5_MSC	QLC	0.903509	0.895379	0.731888	1	0.895379	0.879119	0.903509	0.846598	0.838468	0.879119	0.684926	0.71777	0.771997	0.659845	0.704457	0.641665	0.761672	0.756948	0.766686	0.660002	0.979965	1	0.942276	0.979965	0.979965	0.979965	1	1	1	1	0.388003
	TE	14.1644	17.0689	30.3672	0	11.9732	17.1594	21.5192	26.3168	28.3346	17.1594	26.3736	24.1375	16.8673	25.7427	27.1201	36.0744	21.8906	21.3316	22.3179	39.4413	11.9732	0	16.6756	10.7339	11.7346	11.3055	0	0	0	0	45.3134
	HS	0	0	1e-06	0	0	0	0	0	0	0	0	0	0	2e-06	4e-06	2e-06	0	0	0	0	11.9732	0	16.6756	10.7339	11.7346	11.3055	0	0	0	0	45.3134
M1M3M4M5_MSC	QLC	0.825663	0.842954	0.65837	0.854507	0.819145	0.819145	0.831049	0.807835	0.825663	0.831049	0.493196	0.572542	0.488119	0.540137	0.567874	0.486412	0.620072	0.524684	0.600249	0.598172	0.914069	1	0.715306	0.78999	0.937812	0.937812	0.97066	0.854309	0.865987	0.94691	0.219256
	TE	17.6431	16.3625	32.5638	10.1862	17.4219	22.2723	18.965	20.4159	20.4301	19.3393	45.4063	33.0648	48.7875	48.3159	25.8877	40.9837	24.0115	41.2014	34.9168	33.3298	15.3963	0	20.1725	17.4056	15.8389	15.8827	3.15722	8.0137	8.23766	3.48154	49.2913
	HS	0	0	1e-06	0	0	0	0	0	0	0	6.8e-05	0	1e-06	1e-06	2.5e-05	0.000569	0	0	2.5e-05	6e-06	15.3963	0	20.1725	17.4056	15.8389	15.8827	3.15722	8.0137	8.23766	3.48154	49.2913
M2M3M4M5_MSC	QLC	0.675974	0.807029	0.713572	0.729972	0.728824	0.718169	0.663196	0.640557	0.695455	0.694425	0.508248	0.346046	0.303137	0.290631	0.364321	0.316812	0.420729	0.413107	0.449433	0.468782	0.758177	0.85319	0.762843	0.61542	0.77188	0.739518	0.773649	0.807679	0.806746	0.822833	0.256535
	TE	29.9053	29.9461	27.8587	28.2095	34.095	33.1924	30.2287	39.6414	40.9415	44.2447	52.7818	54.2592	77.3048	78.291	48.0296	55.1663	58.7048	53.2337	58.366	59.3181	30.5493	8.02988	32.4907	42.5763	30.6887	30.4298	26.2444	22.1766	20.438	17.9621	55.4789
	HS	0	0	0	0	0	0	0	0	0	0	2.3e-05	0.250007	0.250001	0.250002	0.250002	0.25	0.000261	0.000152	7.8e-05	0.25	30.5493	8.02988	32.4907	42.5763	30.6887	30.4298	26.2444	22.1766	20.438	17.9621	55.4789
M1M2M3M4M5_MSC	QLC	0.720673	0.770823	0.571917	0.584481	0.649805	0.650777	0.690354	0.769371	0.69318	0.716252	0.284309	0.408296	0.189165	0.274379	0.264906	0.174335	0.328327	0.191294	0.243895	0.125526	0.753787	0.882552	0.638322	0.556174	0.768614	0.697905	0.723745	0.760464	0.775145	0.803621	0.225077
	TE	27.7666	23.0306	41.5903	34.7492	27.1009	27.677	24.3822	25.2452	26.8993	31.7048	61.8984	54.5338	81.0339	73.7428	71.3059	68.2969	55.4451	78.5973	73.644	66.3369	30.6386	7.4514	31.2703	39.7552	25.8054	24.0418	21.9931	23.6999	18.9008	14.6743	63.7555
	HS	0	0	1.3e-05	3.1e-05	0	0	0	0	0	0	0.000133	3.3e-05	0.000245	0.200326	0.200048	0.20001	0.200021	0.2	0.200059	0.200272	30.6386	7.4514	31.2703	39.7552	25.8054	24.0418	21.9931	23.6999	18.9008	14.6743	63.7555
M4M5_Satellite	QLC	1	1	0.970003	0.996689	1	1	1	1	1	1	0.721002	0.737474	0.63893	0.761108	0.803631	0.758296	0.774297	0.82054	0.699837	0.718893	1	0.86755	0.939103	0.992452	1	1	1	1	0.991453	1	0.37672
	TE	0	0	37.0442	0	0	0	0	0	0	0	769.045	477.806	839.336	567.014	511.253	609.591	661.16	548.133	824.693	665.361	0	16.3371	110.05	0	0	0	0	0	5.43808	0	556.979
	HS	0	0	0	0	0	0	0	0	0	0	0	0	0	0	0	0	0	0	0	0	0	16.3371	110.05	0	0	0	0	0	5.43808	0	556.979
M9M7_LI_WC	QLC	1	1	1	1	1	1	1	1	1	1	0.942308	0.96	0.944286	0.98	0.944286	0.924286	0.893333	0.944286	0.873333	0.96	1	0.86	1	1	1	1	1	1	1	1	0.44914
	TE	0	0	0	0	0	0	0	0	0	0	6.91968	7.23418	6.91968	3.82864	6.91968	10.3252	16.2702	6.91968	15.9694	7.23418	0	18.3541	0	0	0	0	0	0	0	0	35.4045
	HS	0	0	0	0	0	0	0	0	0	0	0	0	0	0	0	0	0	0	0	0	0	18.3541	0	0	0	0	0	0	0	0	35.4045
M9M8_LI_WC	QLC	1	1	1	1	1	1	1	1	1	1	0.901638	0.988095	0.956191	0.939153	0.895458	0.932381	0.940476	0.956191	0.945055	0.881615	0.813433	0.813433	0.988095	0.940476	0.813433	0.813433	0.813433	0.813433	0.813433	0.813433	0.517978
	TE	0	0	0	0	0	0	0	0	0	0	66.1804	4.38203	12.2284	21.673	34.2397	16.047	12.2183	12.2284	16.047	44.4569	46.532	65.2085	4.38203	15.8856	44.7134	40.3169	42.6295	44.7134	46.532	48.035	73.561
	HS	0	0	0	0	0	0	0	0	0	0	0	0	0	0	0	0	0	0	0	0	46.532	65.2085	4.38203	15.8856	44.7134	40.3169	42.6295	44.7134	46.532	48.035	73.561
M7M8_LI_WC	QLC	0.595484	0.648504	0.440171	0.52735	0.568663	0.562637	0.573846	0.559115	0.595116	0.633089	0.468357	0.702381	0.468357	0.535664	0.608062	0.574126	0.571167	0.497203	0.640365	0.608062	0.448107	0.454816	0.434688	0.610501	0.42028	0.497203	0.416915	0.51221	0.466056	0.465361	0.516434
	TE	51.4524	35.7265	70.5871	56.419	54.6452	62.702	49.3042	54.8536	48.7591	32.4488	81.4984	46.2984	81.4984	69.2989	67.9599	63.5823	71.0726	57.3385	90.2933	70.4201	59.8521	40.7282	70.4201	70.8098	66.0672	62.1648	51.7891	57.3672	64.2486	61.6259	70.8098
	HS	0.001048	0.500004	1	0.50012	0.000969	0.001036	0.001077	0.001216	0.000133	0.000185	1	1e-06	1	0.50113	0.000401	0.001828	0.500405	5.3e-05	0.500009	0.000367	59.8521	40.7282	70.4201	70.8098	66.0672	62.1648	51.7891	57.3672	64.2486	61.6259	70.8098
M9M7M8_LI_WC	QLC	0.653997	0.767366	0.651201	0.595968	0.691745	0.692736	0.730905	0.715897	0.715897	0.696134	0.554444	0.653745	0.5514	0.507418	0.587097	0.52716	0.584305	0.589078	0.540123	0.540675	0.576709	0.526685	0.538462	0.582621	0.533974	0.533974	0.508333	0.533974	0.559775	0.566026	0.36782
	TE	18.2845	12.7614	24.0584	29.775	18.2151	19.1128	18.2151	17.3868	17.3868	16.4347	40.3165	37.4103	38.6213	61.6057	46.2486	47.782	38.0443	36.941	54.6166	34.2425	41.5209	37.2669	38.4896	37.9254	42.6103	40.5386	33.7173	44.5902	40.6149	34.0134	61.5931
	HS	0.00116	0	0.333333	0.333334	0.000124	0.000151	4.5e-05	0.000151	0.000151	0.00116	0.333333	0.333333	0.333333	0.333366	0.333333	0.333333	0.333333	0.333333	0.333333	0.001206	41.5209	37.2669	38.4896	37.9254	42.6103	40.5386	33.7173	44.5902	40.6149	34.0134	61.5931
M9M6_LI_WC	QLC	0.850588	1	0.749323	0.68211	0.760417	0.760417	0.788333	0.760417	0.760417	0.85141	0.698343	1	0.930588	0.732515	0.717278	0.534992	0.763628	0.71328	0.534992	0.632719	0.804878	0.804878	0.804878	0.804878	0.804878	0.804878	0.804878	0.804878	0.804878	0.804878	0.465592
	TE	19.4217	0	29.0518	41.6566	53.5543	53.5543	28.9407	45.3946	56.8575	32.1943	36.3066	0	17.8208	37.1457	48.3385	62.2218	35.2205	37.367	87.5874	31.0382	42.9677	51.6968	24.3439	39.19	39.19	34.808	39.19	34.808	29.5479	34.808	47.3757
	HS	0	0	0.5	0.5	1e-06	1e-06	0	1e-06	1e-06	0	7.4e-05	0	0	5e-06	2.3e-05	0.500586	3e-06	2.9e-05	0.500725	4.9e-05	42.9677	51.6968	24.3439	39.19	39.19	34.808	39.19	34.808	29.5479	34.808	47.3757
M7M6_LI_WC	QLC	1	1	0.846154	1	1	1	1	1	1	1	0.96875	1	0.96875	1	1	1	0.891827	1	0.933036	0.9375	0.884615	0.961538	0.585973	1	0.961538	0.961538	1	0.923077	0.961538	0.923077	0.398939
	TE	0	0	7.60887	0	0	0	0	0	0	0	3.33221	0	3.33221	0	0	0	8.93063	0	6.42325	6.14847	5.59842	3.09104	19.1118	0	3.09104	3.09104	0	5.59842	3.09104	5.59842	42.567
	HS	0	0	3.6e-05	0	0	0	0	0	0	0	0	0	0	0	0	0	2e-06	0	0	2e-06	5.59842	3.09104	19.1118	0	3.09104	3.09104	0	5.59842	3.09104	5.59842	42.567
M9M7M6_LI_WC	QLC	0.924167	0.979167	0.688333	0.694444	0.770833	0.770833	0.755952	0.770833	0.75	0.727309	0.696772	0.847333	0.824722	0.581709	0.528665	0.569384	0.610029	0.588115	0.612286	0.553706	0.850575	0.797241	0.8116	0.802083	0.850575	0.850575	0.850575	0.850575	0.850575	0.850575	0.364502
	TE	4.13344	1.11074	17.146	12.7602	16.5922	15.1315	12.1929	15.6389	17.0996	12.1929	14.2866	14.0302	10.8879	16.3058	26.2504	33.4216	28.4977	27.8443	33.5235	31.9172	8.59544	17.4442	8.5432	10.6449	9.31526	8.59544	8.59544	8.59544	9.31526	8.59544	49.4791
	HS	0	0	1.6e-05	0.333333	8e-06	8e-06	0.000103	8e-06	8e-06	7e-06	0.000764	0	0	0.333333	0.333333	0.333333	0.333536	0.333334	0.333336	0.001204	8.59544	17.4442	8.5432	10.6449	9.31526	8.59544	8.59544	8.59544	9.31526	8.59544	49.4791
M8M6_LI_WC	QLC	0.862069	0.862069	0.862069	0.862069	0.862069	0.892857	0.862069	0.862069	0.862069	0.862069	0.834821	0.896825	0.72158	0.868025	0.783482	0.87535	0.90873	0.892857	0.774828	0.90873	0.862069	0.862069	0.862069	0.862069	0.862069	0.862069	0.862069	0.862069	0.862069	0.862069	0.462069
	TE	32.2539	26.1027	15.8856	32.2539	32.2539	19.4192	32.2539	32.2539	32.2539	37.8033	27.9909	24.327	57.6694	22.0341	45.8568	22.7514	22.8049	22.8251	40.984	20.79	49.6752	84.7039	35.11	35.11	49.7636	48.4247	51.5157	48.4247	48.4247	51.5157	76.3705
	HS	0.001041	0.5	1e-06	0.001658	0.000236	0	8.1e-05	2.5e-05	4.6e-05	0.5	0	0	1e-06	0	0	0	0	0	0	0	49.6752	84.7039	35.11	35.11	49.7636	48.4247	51.5157	48.4247	48.4247	51.5157	76.3705
M9M8M6_LI_WC	QLC	0.7575	0.75	0.614188	0.867063	0.59375	0.617109	0.641975	0.631944	0.715278	0.618994	0.626113	0.565639	0.663085	0.600848	0.666905	0.67285	0.674464	0.588671	0.541856	0.565837	0.502008	0.502008	0.502008	0.666667	0.595238	0.603175	0.642857	0.595238	0.595238	0.603175	0.363242
	TE	5.50423	4.31866	22.9061	7.24001	24.9095	27.2705	15.0987	18.1144	20.3841	15.8143	40.5148	38.9119	40.9272	25.3117	18.9586	27.3397	17.1277	39.3412	46.029	44.1295	38.4044	55.7675	31.7139	9.31526	28.814	25.9973	16.741	26.7171	26.7171	23.8121	66.0918
	HS	1e-06	1e-06	1.7e-05	0	1e-06	1e-06	1e-06	1e-06	1e-06	1e-06	0.000347	5e-06	7.3e-05	0.333333	0.333333	4.7e-05	1.4e-05	2e-06	1e-06	4.9e-05	38.4044	55.7675	31.7139	9.31526	28.814	25.9973	16.741	26.7171	26.7171	23.8121	66.0918
M7M8M6_LI_WC	QLC	0.622824	0.69028	0.558974	0.588209	0.589125	0.589125	0.530516	0.588209	0.568978	0.583593	0.515559	0.550038	0.339811	0.569565	0.516346	0.629016	0.496295	0.554942	0.491788	0.515793	0.564705	0.555688	0.601709	0.530516	0.556157	0.564705	0.564705	0.568978	0.564705	0.564705	0.364047
	TE	35.3951	27.5662	36.9096	38.2341	35.6543	37.0293	35.8017	41.0883	37.6447	33.2443	51.1121	50.6314	78.8733	43.4321	48.0351	37.6002	41.1802	42.738	43.356	43.3549	47.3673	55.2217	38.7563	49.5323	53.7567	56.5651	50.1806	45.9255	43.5466	46.3442	53.7828
	HS	0.000639	0.333335	0.666667	0.333891	0.666667	0.666667	0.333354	0.666667	0.666667	0.333335	0.334035	0.333333	0.666787	0.333388	0.334416	0.333335	0.333485	0.333386	0.666667	0.333647	47.3673	55.2217	38.7563	49.5323	53.7567	56.5651	50.1806	45.9255	43.5466	46.3442	53.7828
M9M7M8M6_LI_WC	QLC	0.554691	0.503409	0.475713	0.634815	0.573121	0.55365	0.400813	0.549674	0.524507	0.405155	0.397888	0.418012	0.480261	0.391972	0.393875	0.434157	0.368233	0.404514	0.414689	0.424187	0.345085	0.279762	0.378413	0.440909	0.40226	0.433988	0.385139	0.330472	0.311598	0.31685	0.221269
	TE	13.6713	12.1907	23.3469	17.1752	14.1841	13.961	26.9885	16.7275	17.1894	22.5339	32.7067	33.3221	34.7201	36.5325	36.5583	29.8714	45.471	41.3103	36.5299	45.904	34.3231	45.6	27.6115	21.0483	31.828	30.0981	29.892	33.6977	32.6312	34.888	68.8138
	HS	6.9e-05	6.9e-05	0.25	3.9e-05	6.9e-05	6.9e-05	1.2e-05	6.9e-05	5.2e-05	1.6e-05	0.000204	0.25	0.25	3.6e-05	0.250024	0.250248	0.250001	0.250024	0.25	4.8e-05	34.3231	45.6	27.6115	21.0483	31.828	30.0981	29.892	33.6977	32.6312	34.888	68.8138
M9M7_SI_WC	QLC	1	1	1	1	1	1	1	1	1	1	0.894737	0.734347	1	0.921053	0.923684	0.921053	0.947368	0.818421	0.839181	0.844737	0.842105	0.839286	0.973684	1	0.921053	0.868421	1	0.842105	0.868421	0.973684
	TE	0	0	0	0	0	0	0	0	0	0	11.6962	18.2391	0	9.29835	6.16542	9.29835	6.57925	16.3784	11.9374	16.1961	11.6962	15.1044	3.52636	0	9.29835	11.6962	0	11.6962	11.6962	3.52636
	HS	0	0	0	0	0	0	0	0	0	0	0.000112	0.001467	0	3.7e-05	3e-06	3.7e-05	1e-05	0.000291	0.000114	0.000113	11.6962	15.1044	3.52636	0	9.29835	11.6962	0	11.6962	11.6962	3.52636
M9M8_SI_WC	QLC	1	1	1	1	1	1	1	1	1	1	0.95	1	0.9	0.95	1	1	1	0.95	1	0.809091	1	1	1	1	1	1	1	1	1	1
	TE	0	0	0	0	0	0	0	0	0	0	2.77259	0	5.41165	2.77259	0	0	0	2.77259	0	9.33609	0	0	0	0	0	0	0	0	0	0
	HS	1.1e-05	1.1e-05	1.1e-05	1.1e-05	1.1e-05	1.1e-05	1.1e-05	1.1e-05	1.1e-05	1.1e-05	0.000113	2.2e-05	0.000206	0.000113	2.2e-05	2.2e-05	2.2e-05	0.000113	2.2e-05	0.00108	0	0	0	0	0	0	0	0	0	0
M7M8_SI_WC	QLC	0.677586	0.85	0.577586	0.577586	0.727586	0.633836	0.973684	0.677935	0.718421	0.774269	0.654605	0.720277	0.54092	0.852381	0.805668	0.864035	0.864035	0.703853	0.675439	0.973684	0.683142	0.827586	0.633836	0.8	0.727586	0.727586	0.782132	0.633836	0.633836	0.639125	0.480664
	TE	18.5756	2.77259	37.5696	23.2931	19.1763	22.7823	3.52636	18.5756	16.5325	19.3811	27.3884	27.9246	40.6676	20.1902	17.487	11.4155	12.753	42.9967	25.2602	3.52636	35.5547	38.2926	37.3072	6.39693	26.1453	26.1453	35.1239	38.7482	38.7482	33.975	26.6253
	HS	0.000524	3.8e-05	0.501061	0.501061	0.500005	0.500221	0	0.500038	0.000113	0.00066	0.000667	0.000727	1	2.2e-05	2.7e-05	6e-06	6e-06	0.003515	0.000477	1e-06	35.5547	38.2926	37.3072	6.39693	26.1453	26.1453	35.1239	38.7482	38.7482	33.975	26.6253
M9M7M8_SI_WC	QLC	0.821724	0.885058	0.670772	0.751724	0.818391	0.818391	0.885058	0.785057	0.773946	0.818391	0.708333	0.80303	0.656341	0.593623	0.685512	0.547436	0.717172	0.782983	0.664394	0.792751	0.737037	0.675439	0.664103	0.8	0.766667	0.766667	0.80303	0.704167	0.704167	0.737037
	TE	6.73005	3.89875	14.3433	7.66847	5.959	6.3921	5.53616	6.6469	7.59409	8.02719	10.2666	11.2267	18.4743	18.4196	13.8005	21.3328	15.169	8.70128	14.7299	15.5718	16.3092	28.2847	18.6276	13.1451	11.918	14.2282	18.1151	21.3811	21.3811	14.3154
	HS	0.000189	6e-06	0.002863	0.000214	0.000189	0.000189	0.000189	0.000191	0.000191	0.000189	0.333341	0.333333	0.33521	0.33367	0.333339	0.334261	0.333334	0.333334	0.333339	0.333334	16.3092	28.2847	18.6276	13.1451	11.918	14.2282	18.1151	21.3811	21.3811	14.3154
M7	QLC	0.508413	0.489183	0.373798	0.41226	0.510406	0.41226	0.50949	0.441725	0.43149	0.471137	0.43149	0.419952	0.399439	0.469952	0.450721	0.419952	0.43149	0.480133	0.417067	0.523119	0.53652	0.621875	0.43149	0.53652	0.5716	0.580092	0.543029	0.5716	0.53726	0.543029	0.538855
	TE	46.4312	41.9751	50.6898	53.6603	39.4354	38.3593	43.03	43.03	46.4312	42.8366	43.8611	48.9161	54.7364	61.6138	50.6898	54.3433	48.1714	59.3443	48.3385	45.3215	48.4571	51.8865	59.1773	58.1011	53.8425	48.4571	48.9161	50.4413	51.9417	46.4312	23.6296
	HS	1	1	1	1	1	1	1	1	1	1	1	1	1	1	1	1	1	1	1	1	48.4571	51.8865	59.1773	58.1011	53.8425	48.4571	48.9161	50.4413	51.9417	46.4312	23.6296
M8	QLC	0.160888	0.218879	0.182796	0.199374	0.231924	0.160551	0.240769	0.242888	0.204002	0.267618	0.028358	0.072032	0.024203	0.0262	0.04356	0.017496	0.071917	0.073573	0.041743	0.035979	0.131406	0.083595	0.169883	0.209906	0.128604	0.128604	0.138427	0.131065	0.130422	0.12398	0.01203
	TE	47.1095	44.818	54.8132	64.8243	51.062	52.8408	50.8353	52.7886	46.2352	51.421	112.206	94.1131	90.5742	110.739	94.8669	107.517	97.7863	121.397	95.1413	102.714	49.2459	78.824	56.0583	43.6237	48.559	44.773	50.5147	50.7145	51.7959	53.1283	89.3257
	HS	0.285772	0.142895	0.285762	0.285788	0.142946	0.428573	0.143286	0.285929	0.143271	0.142983	0.857216	0.571772	1	0.857202	0.714612	0.85726	0.714378	0.428873	0.571603	1	49.2459	78.824	56.0583	43.6237	48.559	44.773	50.5147	50.7145	51.7959	53.1283	89.3257
M9	QLC	0.96	0.817209	0.898148	0.542593	0.898148	0.898148	0.898148	0.905679	0.905679	0.96	0.872381	0.514815	0.611482	0.338889	0.640667	0.842593	0.57417	0.96	0.673333	0.538426	0.898148	0.603704	0.898148	0.946667	0.898148	0.898148	0.842593	0.898148	0.898148	0.898148	0.431482
	TE	4.82278	10.7036	9.73787	19.9087	10.627	6.91399	10.627	7.88139	7.88139	4.73321	12.395	19.5705	17.8317	22.3816	15.7212	7.51124	16.2408	6.91399	11.2454	19.5746	19.6986	30.668	14.2482	8.8488	16.2517	16.2517	20.2959	19.1201	17.964	23.2053	22.101
	HS	1e-06	0.000504	0.333334	0.66707	0.333334	9.4e-05	0.333334	0.333334	0.333334	1e-06	1.7e-05	0.334919	0.334507	1	0.000657	8.6e-05	0.334024	2e-06	0.000747	0.666983	19.6986	30.668	14.2482	8.8488	16.2517	16.2517	20.2959	19.1201	17.964	23.2053	22.101
M4	QLC	0.628714	0.93575	0.576889	0.639793	0.515055	0.403448	0.5012	0.559347	0.604052	0.616286	0.45702	0.451067	0.51952	0.474877	0.403448	0.46189	0.439163	0.403448	0.403448	0.459252	0.679658	0.898753	0.575143	0.569294	0.679658	0.697515	0.743099	0.582753	0.689895	0.689528	0.490948
	TE	133.129	47.8071	120.033	173.903	169.028	163.83	125.38	121.52	129.915	154.589	258.001	257.151	356.006	378.561	320.009	290.766	365.75	351.184	416.987	351.11	197.606	169.32	146.344	94.144	202.726	207.807	217.521	203.839	189.116	63.3947	220.853
	HS	0	0	1.6e-05	4.6e-05	1.8e-05	1	9.9e-05	3e-06	2e-06	1e-06	0.00102	1	0.500012	1	1	1	1	1	1	1	197.606	169.32	146.344	94.144	202.726	207.807	217.521	203.839	189.116	63.3947	220.853
M5	QLC	0.347332	0.448749	0.201817	0.207818	0.235394	0.218267	0.258795	0.388931	0.28145	0.286947	0.064089	0.244804	0.098168	0.045166	0.110042	0.067338	0.024351	0.152676	0.074175	0.070437	0.25519	0.546853	0.355776	0.179372	0.245683	0.284346	0.314024	0.358433	0.241397	0.259542	0.175357
	TE	90.383	49.7961	96.1911	112.09	90.5381	89.0744	84.656	92.5661	82.6145	77.0238	206.293	199.329	192.872	216.74	181.622	201.409	199.53	174.088	235.775	201.906	94.9501	47.1148	100.526	118.154	97.6388	96.8935	90.7262	90.4749	98.6858	92.7864	109.328
	HS	3e-06	1.2e-05	1e-06	0.00028	5e-06	0.000418	1.6e-05	0	2e-06	1.4e-05	1	0.250646	0.500555	1	0.750141	1	1	0.500376	1	1	94.9501	47.1148	100.526	118.154	97.6388	96.8935	90.7262	90.4749	98.6858	92.7864	109.328
M1	QLC	0.340705	0.637794	0.254256	0.238437	0.279114	0.318065	0.280925	0.365425	0.297566	0.310852	0.229443	0.352868	0.192177	0.2198	0.143284	0.160064	0.243634	0.10955	0.16323	0.246519	0.346959	0.439921	0.208658	0.320769	0.378109	0.369131	0.368055	0.303875	0.263931	0.358696	0.175605
	TE	51.0095	33.2482	53.706	57.9905	58.0008	57.5183	48.6972	48.3884	53.5887	45.4356	72.1007	58.7831	82.0166	62.8324	71.794	81.7771	78.065	65.8472	81.0992	66.733	50.3552	42.0018	54.1576	52.9891	51.7732	51.3135	48.4355	51.2429	54.0731	46.0087	56.9823
	HS	0.250514	2.3e-05	0.500148	0.50051	0.500011	0.250489	0.250623	0.000526	0.250521	0.500005	0.500081	0.250445	0.500097	0.500003	1	0.750043	0.250618	0.750162	0.500391	0.750001	50.3552	42.0018	54.1576	52.9891	51.7732	51.3135	48.4355	51.2429	54.0731	46.0087	56.9823
M2	QLC	0.391593	0.344425	0.266328	0.190064	0.368463	0.339075	0.189419	0.213071	0.264002	0.221852	0.125923	0.136549	0.110091	0.113402	0.138173	0.110248	0.098086	0.096587	0.042706	0.105927	0.299854	0.270161	0.227251	0.197748	0.354073	0.327224	0.337121	0.28202	0.264713	0.297071	0.125395
	TE	61.7779	57.8914	65.6706	80.6732	75.0306	72.9275	78.6455	77.379	75.6043	71.603	132.643	111.073	136.056	124.972	117.158	129.561	135.964	125.364	140.478	133.336	69.9955	65.4285	73.4186	95.8098	70.0588	65.0944	76.1321	72.8567	73.3502	72.9673	100.692
	HS	2.9e-05	1.6e-05	0.500033	0.250698	9e-06	2.1e-05	0.500164	0.000259	6.9e-05	0.001171	0.750173	0.750395	1	1	0.750068	1	1	1	1	0.750316	69.9955	65.4285	73.4186	95.8098	70.0588	65.0944	76.1321	72.8567	73.3502	72.9673	100.692
M3	QLC	0.363967	0.274509	0.343582	0.209716	0.343536	0.314533	0.328702	0.249061	0.282562	0.341148	0.290181	0.252059	0.065571	0.26163	0.129774	0.268421	0.186767	0.066085	0.169018	0.165862	0.332284	0.352233	0.421756	0.312424	0.326187	0.341138	0.362727	0.275397	0.296758	0.465411	0.165825
	TE	57.6152	69.3166	58.1429	62.0112	53.7336	60.3348	56.5682	58.8406	57.905	59.4583	78.705	96.3127	126.41	102.01	117.393	109.536	117.228	132.887	107.181	120.382	44.9421	68.9752	59.677	58.6842	43.959	41.8767	48.8335	51.4508	55.8192	45.8446	83.9031
	HS	0.000319	0.5	0.000162	0.250001	0.000125	0.250192	0.250192	0.000392	0.250006	0.000396	0.5	0.5	1	0.250196	0.750063	0.5	0.75	1	0.500379	0.250433	44.9421	68.9752	59.677	58.6842	43.959	41.8767	48.8335	51.4508	55.8192	45.8446	83.9031

## Sheet: S5.2 - HUMAN - all datasets
Name	Score	NJ-ABS	NJ-NormABS	NJ-EqualOrNot	NJ-EUC	NJ-SSM_equal_rates	NJ-MMM_equal_rates	QMC-ABS	QMC-NormABS	QMC-EqualOrNot	QMC-EUC	QMC-SSM_equal_rates	QMC-MMM_equal_rates	UPGMA-ABS	UPGMA-NormABS	UPGMA-EqualOrNot	UPGMA-EUC	UPGMA-SSM_equal_rates	UPGMA-MMM_equal_rates	BATWING
H1H2_All	QLC	1	1	1	1	0.992063	1	0.824591	0.917187	0.938254	0.82213	0.928634	0.912241	0.992063	0.992063	1	0.992063	0.992063	1	0.379529
	TE	0	0	0	0	4.80402	0	113.747	47.3108	51.4891	71.7271	58.6827	52.334	4.80402	4.80402	0	4.80402	4.80402	0	224.932
	HS	0	0	0	0	0	0	0	0	0	0	0	0	4.80402	4.80402	0	4.80402	4.80402	0	224.932
H1H3_All	QLC	1	1	1	1	0.983607	0.983607	0.828175	0.946302	0.94541	0.8547	0.875185	0.913525	1	0.967213	1	1	0.983607	0.983607	0.481912
	TE	0	0	0	0	4.77069	4.77069	122.675	52.7453	25.6152	64.0935	42.0567	34.0145	0	4.77069	0	0	4.77069	4.77069	192.432
	HS	0	0	0	0	0	0	0	0	0	0	0	0	0	4.77069	0	0	4.77069	4.77069	192.432
H2H3_All	QLC	1	1	0.983871	1	0.975676	0.991935	0.889449	0.898701	0.881314	0.861281	0.919364	0.86438	0.991935	0.991935	0.983871	1	0.975542	0.991935	0.412789
	TE	0	0	22.3889	0	13.9896	4.78749	90.1581	55.1889	118.233	77.7136	94.2664	58.9965	4.78749	4.78749	22.3889	0	9.55818	4.78749	304.535
	HS	0	0	0	0	0	0	0	0	0	0	0	0	4.78749	4.78749	22.3889	0	9.55818	4.78749	304.535
H1H2H3_All	QLC	1	1	0.989247	1	0.983784	0.994624	0.627784	0.583175	0.73341	0.652608	0.784118	0.64493	1	0.994624	0.989247	1	0.983695	0.994624	0.098894
	TE	0	0	7.46296	0	6.25343	3.19166	217.473	171.403	129.57	128.058	93.7217	138.963	0	3.19166	9.05879	0	7.84926	3.19166	275.903
	HS	0	0	0	0	0	0	0	0	0	0	0	0	0	3.19166	9.05879	0	7.84926	3.19166	275.903
H1H4_All	QLC	0.991228	0.991228	0.991228	0.854037	0.991228	0.991228	0.796217	0.71207	0.71343	0.713845	0.749097	0.604209	0.986842	0.925439	0.991228	0.986842	0.991228	0.991228	0.48852
	TE	5.41165	10.5086	5.41165	83.1946	5.41165	5.41165	206.666	228.963	171.32	215.831	170.841	282.518	10.5086	52.8009	5.41165	10.5086	10.5086	5.41165	268.285
	HS	0	0	0	3e-06	0	0	0	0	0	0	0	0	10.5086	52.8009	5.41165	10.5086	10.5086	5.41165	268.285
H2H4_All	QLC	0.991228	0.991228	0.983292	0.986842	0.983292	0.983292	0.786013	0.72777	0.75442	0.817773	0.706765	0.752167	0.978906	0.917502	0.983292	0.986842	0.983292	0.991228	0.404983
	TE	5.41165	10.5086	10.2157	10.5086	15.3126	10.2157	147.479	301.374	246.645	297.68	331.159	298.614	15.3126	57.6049	10.2157	10.5086	15.3126	5.41165	436.132
	HS	0	0	0	0	0	0	0	0	0	0	0	0	15.3126	57.6049	10.2157	10.5086	15.3126	5.41165	436.132
H1H2H4_All	QLC	0.994152	0.994152	0.988861	0.988304	0.988944	0.988861	0.484792	0.729785	0.542211	0.574473	0.594744	0.501643	0.988861	0.968393	0.988861	0.991228	0.994152	0.994152	0.248401
	TE	3.60776	7.00575	3.40522	10.3068	8.60709	6.81044	288.985	203.06	254.524	273.546	228.545	240.598	6.81044	21.4948	6.81044	7.00575	7.00575	3.60776	310.482
	HS	0	0	0	0	0	0	4e-06	0	0	0	0	0	6.81044	21.4948	6.81044	7.00575	7.00575	3.60776	310.482
H3H4_All	QLC	0.99115	0.99115	0.975277	0.969812	0.99115	0.99115	0.775377	0.809134	0.793708	0.749896	0.807171	0.66312	0.99115	0.973451	0.975277	0.986726	0.975277	0.99115	0.379813
	TE	10.4904	10.4904	15.2611	25.0525	5.40268	5.40268	261.538	194.074	190.294	206.623	155.7	351.858	5.40268	25.0611	14.6048	10.4904	15.2611	5.40268	411.861
	HS	0	0	0	0	0	0	0	0	0	0	0	0	5.40268	25.0611	14.6048	10.4904	15.2611	5.40268	411.861
H1H3H4_All	QLC	0.9941	0.9941	0.9941	0.926777	0.9941	1	0.598911	0.680945	0.591608	0.737756	0.599628	0.477357	0.9941	0.985251	0.983518	0.99115	0.983171	0.9941	0.2508
	TE	3.60179	6.99363	1.80089	36.7147	1.80089	0	233.401	275.787	268.303	207.482	228.566	292.631	3.60179	13.5212	6.66915	6.99363	9.73652	3.60179	346.869
	HS	0	0	0	0	0	0	0	0	0	0	0	0	3.60179	13.5212	6.66915	6.99363	9.73652	3.60179	346.869
H2H3H4_All	QLC	0.988724	0.9941	0.977795	0.9941	0.977885	0.988724	0.476957	0.495288	0.44174	0.423287	0.554557	0.37231	0.988724	0.976924	0.973099	0.985859	0.978142	0.988724	0.119172
	TE	10.1853	6.99363	11.451	6.99363	14.8429	6.79345	288.597	242.039	320.415	338.32	343.546	394.3	6.79345	18.3032	14.3482	11.8842	16.32	6.79345	394.477
	HS	0	0	0	0	0	0	0	0	0	0	0	0	6.79345	18.3032	14.3482	11.8842	16.32	6.79345	394.477
H1H2H3H4_All	QLC	0.991543	0.995575	0.983346	0.995575	0.983413	0.991543	0.308113	0.139676	0.227415	0.336021	0.17188	0.230741	0.991543	0.991543	0.979824	0.989395	0.983346	0.991543	0.058742
	TE	5.09264	5.24522	5.72552	2.70134	9.1198	3.39672	312.086	378.147	362.523	329.702	342.37	348.647	5.09509	5.09509	7.17408	8.51422	10.6535	5.09509	294.246
	HS	0	0	0	0	0	0	3e-06	0.5	7.7e-05	1.5e-05	0.000175	8.5e-05	5.09509	5.09509	7.17408	8.51422	10.6535	5.09509	294.246
H1H5_All	QLC	0.997727	0.988636	0.988636	0.911985	0.988636	0.988636	0.63676	0.456327	0.47827	0.489822	0.443569	0.529006	0.986364	0.911985	0.988636	0.979545	0.986364	0.986364	0.411985
	TE	6.07764	11.8538	6.07764	55.6026	17.4982	11.8538	395.992	546.322	761.848	415.102	551.274	554.948	11.8538	76.7762	6.07764	17.4982	17.4982	17.4982	515.314
	HS	0	0	0	0	0	0	0	2.2e-05	0	0	0	0	11.8538	76.7762	6.07764	17.4982	17.4982	17.4982	515.314
H2H5_All	QLC	0.988636	0.988636	0.9807	0.954546	0.9807	0.9807	0.579324	0.596755	0.441208	0.509228	0.388298	0.575706	0.986364	0.95	0.9807	0.979545	0.978427	0.978427	0.388693
	TE	17.4982	17.4982	27.868	60.9288	27.868	22.3022	561.116	616.029	973.45	611.692	968.177	706.775	11.8538	55.6026	27.868	17.4982	38.8466	27.868	562.712
	HS	0	0	0	0	0	0	0	0	0	0	1	0	11.8538	55.6026	27.868	17.4982	38.8466	27.868	562.712
H1H2H5_All	QLC	0.993939	0.992424	0.987133	0.989394	0.987216	0.987133	0.289141	0.222898	0.268997	0.297405	0.304526	0.411869	0.992424	0.981818	0.987133	0.993939	0.987133	0.987133	0.222222
	TE	5.97714	11.6655	13.2406	15.3759	15.122	12.9867	567.291	682.502	656.238	479.491	397.416	441.247	4.05176	22.6951	11.3152	4.05176	18.5603	12.9867	433.882
	HS	0	0	0	0	0	0	0	0.333407	0	0	0	0	4.05176	22.6951	11.3152	4.05176	18.5603	12.9867	433.882
H3H5_All	QLC	0.988532	0.988532	0.965095	0.986239	0.972139	0.988532	0.612572	0.569942	0.489228	0.548605	0.459943	0.528812	0.986239	0.965596	0.963942	0.979358	0.972139	0.988532	0.390681
	TE	11.8352	28.5272	36.4883	17.4702	16.6059	11.8352	669.867	599.547	796.047	895.746	741.847	543.164	11.8352	33.9853	30.9322	17.4702	26.6723	11.8352	550.273
	HS	0	0	0	0	0	0	0	0	0	0	0	0	11.8352	33.9853	30.9322	17.4702	26.6723	11.8352	550.273
H1H3H5_All	QLC	0.992355	0.993884	0.975201	0.990826	0.981426	0.992355	0.310995	0.299862	0.32261	0.241348	0.322755	0.306088	0.992355	0.989297	0.975961	0.992355	0.981426	0.992355	0.222904
	TE	7.89015	9.69824	21.1996	11.6468	9.43642	7.89015	505.438	457.322	500.742	490.493	448.682	581.383	4.04562	11.6468	12.3335	7.89015	25.1529	7.89015	436.187
	HS	0	0	0	0	0	0	0	0	0	0	0	0	4.04562	11.6468	12.3335	7.89015	25.1529	7.89015	436.187
H2H3H5_All	QLC	0.992355	0.992355	0.966466	0.990826	0.976049	0.988507	0.337699	0.277963	0.294311	0.465035	0.273685	0.34073	0.992355	0.989297	0.970585	0.992355	0.976049	0.988507	0.213099
	TE	7.89015	15.3324	27.5172	11.6468	11.6756	9.15954	473.76	558.021	503.755	407.76	506.462	497.367	4.04562	11.6468	23.8131	7.89015	14.1723	9.15954	485.884
	HS	0	0	0	0	0	0	0	4e-06	0	0	0	0	4.04562	11.6468	23.8131	7.89015	14.1723	9.15954	485.884
H1H2H3H5_All	QLC	0.995413	0.994266	0.974849	0.993119	0.982101	0.991381	0.192836	0.161658	0.148258	0.15745	0.190094	0.193627	0.994266	0.993119	0.977939	0.994266	0.982037	0.991381	0.179548
	TE	3.03421	10.5779	15.7311	8.73507	8.74951	6.38909	429.738	608.645	455.536	479.945	520.001	471.85	3.03421	5.91761	12.918	5.91761	15.7059	6.38909	416.592
	HS	0	0	0	0	0	0	1e-06	0.500024	2.6e-05	2e-06	0.000109	0	3.03421	5.91761	12.918	5.91761	15.7059	6.38909	416.592
H4H5_All	QLC	0.988636	0.988636	0.979864	0.988636	0.986724	0.990909	0.550666	0.596266	0.600561	0.64588	0.616127	0.639293	0.988636	0.972727	0.982137	0.990909	0.988966	0.990909	0.36516
	TE	17.4982	17.4982	22.9098	11.8538	0	6.07764	1060.63	1048.33	936.159	801.285	1058.08	891.748	6.07764	28.5746	17.2654	6.07764	0	6.07764	883.725
	HS	0	0	0	0	0	0	0	0	0	0	0	0	6.07764	28.5746	17.2654	6.07764	0	6.07764	883.725
H1H4H5_All	QLC	0.993939	0.993939	0.986576	0.992531	1	0.993939	0.400087	0.352672	0.382076	0.369745	0.404865	0.399235	0.992424	0.989394	0.988091	0.993939	0.988091	0.988091	0.223522
	TE	4.05176	7.90252	13.3918	5.85564	0	2.02588	776.711	752.249	722.218	736.762	677.817	656.419	4.05176	9.78399	7.78102	4.05176	11.1908	5.85564	585.282
	HS	0	0	0	0	0	0	7e-06	2e-06	0.333333	2e-05	1.9e-05	3e-06	4.05176	9.78399	7.78102	4.05176	11.1908	5.85564	585.282
H2H4H5_All	QLC	0.9828	0.984235	0.981285	0.984235	0.9828	0.9828	0.333939	0.289223	0.35417	0.401782	0.22766	0.237454	0.984235	0.978255	0.9828	0.991015	0.9828	0.9828	0.184719
	TE	7.45698	11.6655	22.1864	7.90252	16.4896	11.1862	751.928	838.914	751.72	796.28	Inf	Inf	4.05176	13.1892	18.4759	5.85564	11.1908	9.38237	648.535
	HS	0	0	0	0	0	0	0.333333	2e-06	0.000111	1e-06	4.6e-05	0.333333	4.05176	13.1892	18.4759	5.85564	11.1908	9.38237	648.535
H1H2H4H5_All	QLC	0.9871	0.989312	0.985964	0.988256	0.987162	0.9871	0.113268	0.171795	0.192339	0.147319	0.163742	0.159965	0.988176	0.983691	0.9871	0.993262	0.9871	0.9871	0.032654
	TE	5.64337	5.92689	14.7714	4.74143	13.0138	4.69118	691.899	687.354	647.589	588.216	626.818	663.855	3.03882	9.51097	10.2509	4.8427	9.27367	6.60606	534.778
	HS	0	0	0	0	0	0	5.1e-05	0.25	0.000242	8.4e-05	0.25001	0.250117	3.03882	9.51097	10.2509	4.8427	9.27367	6.60606	534.778
H3H4H5_All	QLC	0.987984	0.992355	0.964597	0.992355	0.975526	0.987984	0.393153	0.33096	0.20233	0.387068	0.268508	0.390214	0.992355	0.990826	0.970062	0.992463	0.975526	0.987984	0.185374
	TE	5.84651	15.3324	27.9273	7.89015	18.429	3.8237	623.033	892.488	Inf	870.359	Inf	801.655	4.04562	5.96788	24.2232	5.84651	27.1398	5.62459	669.909
	HS	0	0	0	0	0	0	0	1e-06	0.666717	0	0	2e-06	4.04562	5.96788	24.2232	5.84651	27.1398	5.62459	669.909
H1H3H4H5_All	QLC	0.990988	0.995575	0.973448	0.98771	0.981645	0.995413	0.234857	0.213141	0.191116	0.114316	0.143161	0.183697	0.994266	0.993119	0.977546	0.994347	0.981645	0.990988	0.101564
	TE	4.83511	1.80089	16.8366	5.60631	13.8218	1.0114	657.427	629.215	688.883	Inf	Inf	Inf	3.03421	4.95648	14.0235	3.93466	16.8684	2.8123	514.73
	HS	0	0	0	0	0	0	0.250001	0.250101	1.1e-05	0.500012	0.250029	8e-06	3.03421	4.95648	14.0235	3.93466	16.8684	2.8123	514.73
H2H3H4H5_All	QLC	0.986956	0.986956	0.969416	0.990334	0.977612	0.986956	0.251684	0.224536	0.154807	0.067316	0.142558	0.133252	0.988041	0.984662	0.977612	0.988167	0.977612	0.986956	0.035964
	TE	6.48098	7.2789	23.3392	3.03421	10.9277	4.40813	599.106	629.384	705.06	666.635	Inf	710.047	3.03421	6.65484	21.2093	6.48098	12.8617	4.40813	546.612
	HS	0	0	0	0	0	0	0.250044	1e-06	0.25	0.25	0.5	0.250017	3.03421	6.65484	21.2093	6.48098	12.8617	4.40813	546.612
H1H2H3H4H5_All	QLC	0.989565	0.993234	0.975533	0.987941	0.98209	0.989565	0.126131	0.093302	0.106471	0.057283	0.06189	0.021226	0.990433	0.98773	0.98209	0.990533	0.98209	0.989565	0.016851
	TE	5.0357	2.60833	16.2061	2.02201	6.65466	2.64488	Inf	Inf	617.087	Inf	Inf	Inf	2.42737	5.17643	14.3514	5.0357	12.0975	3.66389	464.541
	HS	0	0	0	0	0	0	0.200028	0.400008	0.200084	0.400004	0.800053	1	2.42737	5.17643	14.3514	5.0357	12.0975	3.66389	464.541
H1H6_All	QLC	1	1	1	0.978571	0.978571	0.985714	0.867698	0.8709	0.914605	0.831327	0.814708	0.925298	0.985714	0.978571	0.985714	0.978571	0.978571	0.985714	0.411127
	TE	0	0	0	9.49296	9.49296	4.91265	90.2365	72.2646	46.1118	105.99	79.2219	45.3662	4.91265	9.49296	4.91265	9.49296	13.9092	4.91265	228.008
	HS	0	0	0	0	0	0	0	0	0	0	0	0	4.91265	9.49296	4.91265	9.49296	13.9092	4.91265	228.008
H2H6_All	QLC	0.977778	0.985714	0.977778	0.977778	0.970759	0.977778	0.867183	0.868849	0.868849	0.841038	0.905058	0.857014	0.977778	0.970635	0.977778	0.970635	0.985021	0.977778	0.36312
	TE	9.71668	4.91265	14.297	14.297	14.297	9.71668	115.019	143.353	94.3177	148.698	68.2541	124.968	9.71668	14.297	14.297	18.7132	14.297	9.71668	296.586
	HS	0	0	0	0	0	0	0	0	0	0	0	0	9.71668	14.297	14.297	18.7132	14.297	9.71668	296.586
H1H2H6_All	QLC	0.985185	0.990476	0.985185	0.985185	0.980506	0.985185	0.60273	0.791634	0.65539	0.841852	0.640907	0.550613	0.985185	0.985185	0.990014	0.980423	0.980423	0.985185	0.078155
	TE	3.23889	1.63755	4.76566	6.40321	4.76566	3.23889	139.27	101.725	121.738	132.307	187.154	179.045	6.47778	6.47778	6.367	9.40207	9.47664	3.23889	287.942
	HS	0	0	0	0	0	0	0	0	0	0	0	0	6.47778	6.47778	6.367	9.40207	9.47664	3.23889	287.942
H3H6_All	QLC	1	1	0.978571	1	0.962178	0.985714	0.872734	0.85488	0.849748	0.87325	0.839246	0.903328	0.985714	0.985714	0.969841	1	0.962178	0.985714	0.376974
	TE	0	0	9.49296	0	14.2636	4.91265	78.6876	138.858	86.4484	123.456	113.719	64.0631	4.91265	4.91265	14.1148	0	23.1113	4.91265	291.475
	HS	0	0	0	0	0	0	0	0	0	0	0	0	4.91265	4.91265	14.1148	0	23.1113	4.91265	291.475
H1H3H6_All	QLC	1	1	0.979894	1	0.974785	0.990476	0.656937	0.837214	0.718936	0.617962	0.692557	0.563054	0.990476	0.990476	0.979894	0.990476	0.974785	0.990476	0.127315
	TE	0	0	3.22778	0	9.5091	1.63755	182.315	69.1312	142.098	198.519	177.294	198.405	3.2751	3.2751	6.34247	3.2751	15.4076	3.2751	243.552
	HS	0	0	0	0	0	0	0	0	0	0	0	0	3.2751	3.2751	6.34247	3.2751	15.4076	3.2751	243.552
H2H3H6_All	QLC	0.990476	0.990476	0.9851	0.9851	0.969409	0.9851	0.517065	0.392751	0.478278	0.637846	0.482333	0.58407	0.9851	0.9851	0.969475	0.9851	0.969409	0.9851	0.090558
	TE	3.2751	3.2751	6.3977	4.76015	15.655	6.46676	236.09	279.596	208.972	208.747	258.512	213.938	6.46676	6.46676	14.1283	7.99353	17.1271	4.87093	299.362
	HS	0	0	0	0	0	0	0	0.000329	0	0	0	0	6.46676	6.46676	14.1283	7.99353	17.1271	4.87093	299.362
H1H2H3H6_All	QLC	0.992857	0.992857	0.988825	0.988889	0.973022	0.988825	0.388702	0.352021	0.381553	0.355579	0.156664	0.277724	0.988825	0.988825	0.977106	0.988825	0.977057	0.988825	0.045408
	TE	1.63755	1.63755	3.19885	2.38008	5.41886	2.43547	190.794	250.314	277.725	241.023	291.799	269.028	4.85007	4.85007	8.68083	5.61346	13.9494	3.25424	273.416
[truncated: 721 more rows]

## Sheet: S5.3  - same depth dataset
Name	Score	NJ-ABS	NJ-NormABS	NJ-EqualOrNot	NJ-EUC	NJ-SMM_equal_rates	NJ-SMM_monoDi_rates	NJ-SMM_lenDep_rates	NJ-MMM_equal_rates	NJ-MMM_monoDi_rates	NJ-MMM_lenDep_rates	QMC-ABS	QMC-NormABS	QMC-EqualOrNot	QMC-EUC	QMC-SMM_equal_rates	QMC-SMM_monoDi_rates	QMC-SMM_lenDep_rates	QMC-MMM_equal_rates	QMC-MMM_monoDi_rates	QMC-MMM_lenDep_rates	UPGMA-ABS	UPGMA-NormABS	UPGMA-EqualOrNot	UPGMA-EUC	UPGMA-SSM_equal_rates	UPGMA-SSM_monoDi_rates	UPGMA-SSM_lenDep_rates	UPGMA-MSM_equal_rates	UPGMA-MSM_monoDi_rates	UPGMA-MSM_lenDep_rates	BATWING
[truncated: 27 more rows]

[truncated: 1 more sheets: S5.4 - Different depth analysis]
