# Supplementary material for: Comparing Algorithms That Reconstruct Cell Lineage Trees Utilizing Information on Microsatellite Mutations
Source: PLoS Comput Biol. 2013 Nov 14;9(11):e1003297. doi: 10.1371/journal.pcbi.1003297 (PMC3828138; doi:10.1371/journal.pcbi.1003297)
Supplement: Table S9 — Reliability of reconstructed lineage trees. #1–#8 are datasets on which the clustering separation was checked, #9–#11 are datasets on which the depths separation was checked. The bootstrap scores are the average scores over the sampled trees. The TE score was normalized by dividing it with the score of a tree with random permutations of the leaves. For details about the different scores see Materials and Methods. (XLSX) [file pcbi.1003297.s023.xlsx]

## Sheet: Sheet1
#	Name	Score type	Real score	Bootstrap score
1	H1H3H6	QLC	1	0.9963
		TE	0	0.005
		HS	0	<10^-9
2	H1H2H3H7	QLC	1	0.9889
		TE	0	0.0073
		HS	0	<10^-9
3	H1H2H4H5H7	QLC	1	0.9985
		TE	0	0.0008
		HS	0	<10^-9
4	M1M6M8	QLC	0.965812	0.7937
		TE	0.0063	0.1306
		HS	0	<10^-9
5	M3M5M6	QLC	1	0.9503
		TE	0	0.0079
		HS	0	<10^-9
6	M1M4M8	QLC	1	0.9072
		TE	0	0.0852
		HS	0	<10^-9
7	M1M4M5M9	QLC	0.9489	0.8233
		TE	0.0036	0.033
		HS	0	<10^-9
8	M1M4M5	QLC	1	0.8965
		TE	0	0.0603
		HS	0	<10^-9
9	M9M8 LI WC	KS	<10^-14	0
		Norm-D	4.8394	4.2736
		Overlap	0.0028	0.0066
10	M7M8 SI WC	KS	<10^-8	0
		Norm-D	4.8001	3.96
		Overlap	0	0.0003
11	M3M8_Lymphocytes	KS	<10^-5	0.0211
		Norm-D	1.2724	1.0109
		Overlap	0.1775	0.2269
